# Supplementary material for: Crystal structure, Hirshfeld surface analysis and DFT studies of (E)-1-(4-bromo­phen­yl)-3-(3-fluoro­phen­yl)prop-2-en-1-one
Source: Acta Crystallogr E Crystallogr Commun. 2019 Jan 1;75(Pt 1):58–63. doi: 10.1107/S2056989018017371 (PMC6323881; doi:10.1107/S2056989018017371)
Supplement: Supplementary file 1 [file e-75-00058-sup1.cif]

##############################################################################
#                                                                            #
# This CIF contains the data in a paper accepted for publication in          #
# Acta Crystallographica Section E. It conforms to the requirements of       #
# Notes for Authors for Acta Crystallographica Section E, and has been       #
# peer reviewed under the auspices of the IUCr Commission on Journals.       #
#                                                                            #
# Full details of the Crystallographic Information File format               #
# are given in the paper "The Crystallographic Information File (CIF):       #
# a New Standard Archive File for Crystallography" by S. R. Hall, F. H.      #
# Allen and I. D. Brown [Acta Cryst. (1991), A47, 655-685].                  #
#                                                                            #
# The current version of the core CIF dictionary is obtainable from          #
# ftp://ftp.iucr.org/pub/cif_core.dic.                                       #
#                                                                            #
# Software is freely available for graphical display of the structure(s)     #
# in this CIF. For information consult the CIF software page                 #
# http://www.iucr.org/resources/cif/software.                                #
#                                                                            #
# This file may be used for bona fide research purposes within the           #
# scientific community so long as proper attribution is given to the journal # 
# article from which it was obtained.                                        #
#                                                                            #
##############################################################################
data_I
_audit_creation_method     SHELXL-97
_journal_date_recd_electronic     2018-11-26
_journal_date_accepted     2018-12-07
_journal_name_full     'Acta Crystallographica, Section E'
_journal_year     2019
_journal_volume     75
_journal_issue      1
_journal_page_first     58
_journal_page_last     63
_journal_paper_category     GO
_journal_paper_doi     10.1107/S2056989018017371
_journal_coeditor_code     RZ5249
_publ_contact_author_name     'Dr. Arshad, Suhana'
_publ_contact_author_address
;
      X-ray Crystallography Unit
      School of Physics
      Universiti Sains Malaysia
      11800 USM, Penang
      MALAYSIA
;
_publ_contact_author_email     'suhanaarshad@usm.my'
_publ_contact_author_fax     '604 6579150'
_publ_contact_author_phone     '604 6533652'
_publ_section_title
;
Crystal structure, Hirshfeld surface analysis and DFT studies of
(<i>E</i>)-1-(4-bromophenyl)-3-(3-fluorophenyl)prop-2-en-1-one
;
loop_
    _publ_author_name
    _publ_author_footnote
    _publ_author_address
    'Muhamad Fikri Zaini' ?
;
X-ray Crystallography Unit
School of Physics
Universiti Sains Malaysia
11800 USM, Penang
Malaysia
;
    'Ibrahim Abdul Razak' ?
;
X-ray Crystallography Unit
School of Physics
Universiti Sains Malaysia
11800 USM, Penang
Malaysia
;
    'Mohamad Zahid Anis' ?
;
X-ray Crystallography Unit
School of Physics
Universiti Sains Malaysia
11800 USM, Penang
Malaysia
;
    'Suhana Arshad' ?
;
X-ray Crystallography Unit
School of Physics
Universiti Sains Malaysia
11800 USM, Penang
Malaysia
;
_publ_section_synopsis
;
The title halogenated organic chalcone was  prepared by a Claisen--Schmidt
condensation reaction. A Hirshfeld surface analysis was carried out to reveal
the percentage contributions of the intermolecular interactions. A theoretical
study was performed using the density functional theory (DFT) at B3LYP with
the 6--311 G++(d,p) basis set level to compare with the experimental results
of the X-ray analysis and UV--vis absorption analysis in term of the geometrical
parameters, HOMO-LUMO energy gap and charge distributions.
;
_chemical_name_systematic
;
(<i>E</i>)-1-(4-Bromophenyl)-3-(3-fluorophenyl)prop-2-en-1-one
;
_chemical_name_common     ?
_chemical_formula_moiety     'C15 H10 Br F O'
_chemical_formula_sum     'C15 H10 Br F O'
_chemical_formula_iupac     'C15 H10 Br F O'
_chemical_formula_weight     305.14
_chemical_melting_point     ?
_symmetry_cell_setting     triclinic
_symmetry_space_group_name_H-M     'P -1'
_symmetry_space_group_name_Hall     '-P 1'
loop_
    _symmetry_equiv_pos_as_xyz
    'x, y, z'
    '-x, -y, -z'
_cell_length_a     6.0090(4)
_cell_length_b     10.8695(7)
_cell_length_c     20.5616(12)
_cell_angle_alpha     102.8030(10)
_cell_angle_beta     96.9380(10)
_cell_angle_gamma     97.2760(10)
_cell_volume     1283.57(14)
_cell_formula_units_Z     4
_cell_measurement_reflns_used     8958
_cell_measurement_theta_min     2.47
_cell_measurement_theta_max     27.95
_cell_measurement_temperature     296(2)
_exptl_crystal_description     'plate'
_exptl_crystal_colour     'yellow'
_exptl_crystal_size_max     0.56
_exptl_crystal_size_mid     0.39
_exptl_crystal_size_min     0.29
_exptl_crystal_density_diffrn     1.579
_exptl_crystal_density_meas     ?
_exptl_crystal_density_method     'not measured'
_exptl_crystal_F_000     608
_exptl_absorpt_coefficient_mu     3.198
_exptl_absorpt_correction_type     multi-scan
_exptl_absorpt_process_details
;
(<i>SADABS</i>; Bruker, 2009)
;
_exptl_absorpt_correction_T_min     0.2666
_exptl_absorpt_correction_T_max     0.4553
_exptl_special_details     ?
_diffrn_ambient_temperature     296(2)
_diffrn_radiation_type     MoK\a
_diffrn_radiation_wavelength     0.71073
_diffrn_radiation_source     'fine-focus sealed tube'
_diffrn_radiation_monochromator     graphite
_diffrn_measurement_device_type
;
Bruker SMART APEXII Duo CCD area-detector
;
_diffrn_measurement_method     '\f and \w scans'
_diffrn_detector_area_resol_mean     ?
_diffrn_reflns_number     27389
_diffrn_reflns_av_R_equivalents     0.0366
_diffrn_reflns_av_sigmaI/netI     0.0339
_diffrn_reflns_theta_min     1.95
_diffrn_reflns_theta_max     29.99
_diffrn_reflns_theta_full     29.99
_diffrn_measured_fraction_theta_max     0.991
_diffrn_measured_fraction_theta_full     0.991
_diffrn_reflns_limit_h_min     -8
_diffrn_reflns_limit_h_max     8
_diffrn_reflns_limit_k_min     -15
_diffrn_reflns_limit_k_max     15
_diffrn_reflns_limit_l_min     -28
_diffrn_reflns_limit_l_max     28
_diffrn_standards_number     0
_diffrn_standards_interval_count     .
_diffrn_standards_interval_time     .
_diffrn_standards_decay_%     ?
_refine_special_details
;
 Refinement of F^2^ against ALL reflections.  The weighted R-factor wR and
 goodness of fit S are based on F^2^, conventional R-factors R are based
 on F, with F set to zero for negative F^2^. The threshold expression of
 F^2^ > 2sigma(F^2^) is used only for calculating R-factors(gt) etc. and is
 not relevant to the choice of reflections for refinement.  R-factors based
 on F^2^ are statistically about twice as large as those based on F, and R-
 factors based on ALL data will be even larger.
;
_reflns_number_total     7437
_reflns_number_gt     4832
_reflns_threshold_expression     I>2\s(I)
_refine_ls_structure_factor_coef     Fsqd
_refine_ls_matrix_type     full
_refine_ls_R_factor_all     0.0747
_refine_ls_R_factor_gt     0.0477
_refine_ls_wR_factor_gt     0.1417
_refine_ls_wR_factor_ref     0.1581
_refine_ls_goodness_of_fit_ref     1.043
_refine_ls_restrained_S_all     1.043
_refine_ls_number_reflns     7437
_refine_ls_number_parameters     325
_refine_ls_number_restraints     0
_refine_ls_hydrogen_treatment     mixed
_refine_ls_weighting_scheme     calc
_refine_ls_weighting_details
         'calc w=1/[\s^2^(Fo^2^)+(0.0792P)^2^+0.4733P] where P=(Fo^2^+2Fc^2^)/3'
_atom_sites_solution_hydrogens     geom
_atom_sites_solution_primary     direct
_atom_sites_solution_secondary     difmap
_refine_ls_shift/su_max     0.001
_refine_ls_shift/su_mean     0.000
_refine_diff_density_max     0.853
_refine_diff_density_min     -1.352
_refine_ls_extinction_method     none
_refine_ls_extinction_coef     ?
loop_
    _atom_type_symbol
    _atom_type_description
    _atom_type_scat_dispersion_real
    _atom_type_scat_dispersion_imag
    _atom_type_scat_source
    'C' 'C' 0.0033 0.0016
                         'International Tables Vol C Tables 4.2.6.8 and 6.1.1.4'
    'H' 'H' 0.0000 0.0000
                         'International Tables Vol C Tables 4.2.6.8 and 6.1.1.4'
    'O' 'O' 0.0106 0.0060
                         'International Tables Vol C Tables 4.2.6.8 and 6.1.1.4'
    'F' 'F' 0.0171 0.0103
                         'International Tables Vol C Tables 4.2.6.8 and 6.1.1.4'
    'Br' 'Br' -0.2901 2.4595
                         'International Tables Vol C Tables 4.2.6.8 and 6.1.1.4'
_computing_data_collection
;
APEX2 (Bruker, 2009)
;
_computing_cell_refinement
;
SAINT (Bruker, 2009)
;
_computing_data_reduction
;
SAINT (Bruker, 2009)
;
_computing_structure_solution
;
SHELXTL (Sheldrick, 2008)
;
_computing_structure_refinement
;
SHELXTL (Sheldrick, 2008)
;
_computing_molecular_graphics
;
SHELXTL (Sheldrick, 2008)
;
_computing_publication_material
;
SHELXTL (Sheldrick, 2008) and PLATON (Spek, 2009)
;
loop_
    _atom_site_type_symbol
    _atom_site_label
    _atom_site_fract_x
    _atom_site_fract_y
    _atom_site_fract_z
    _atom_site_U_iso_or_equiv
    _atom_site_adp_type
    _atom_site_calc_flag
    _atom_site_refinement_flags
    _atom_site_occupancy
    _atom_site_symmetry_multiplicity
    _atom_site_disorder_assembly
    _atom_site_disorder_group
    Br Br1A -0.36851(7) 1.01488(4) 0.369778(19) 0.07958(15) Uani d . 1 1 . .
    F F1A 0.5304(4) 0.3263(2) 0.74576(11) 0.0894(7) Uani d . 1 1 . .
    O O1A 0.3367(4) 0.6239(3) 0.46486(13) 0.0805(8) Uani d . 1 1 . .
    C C1A -0.1316(5) 0.7958(3) 0.49478(14) 0.0533(6) Uani d . 1 1 . .
    H H1AA -0.1703 0.7725 0.5333 0.064 Uiso calc R 1 1 . .
    C C2A -0.2576(5) 0.8732(3) 0.46588(16) 0.0595(7) Uani d . 1 1 . .
    H H2AA -0.3807 0.9017 0.4846 0.071 Uiso calc R 1 1 . .
    C C3A -0.1989(5) 0.9074(3) 0.40938(15) 0.0564(7) Uani d . 1 1 . .
    C C4A -0.0175(6) 0.8661(3) 0.38068(16) 0.0632(8) Uani d . 1 1 . .
    H H4AA 0.0205 0.8903 0.3423 0.076 Uiso calc R 1 1 . .
    C C5A 0.1071(5) 0.7882(3) 0.40975(15) 0.0583(7) Uani d . 1 1 . .
    H H5AA 0.2293 0.7596 0.3906 0.070 Uiso calc R 1 1 . .
    C C6A 0.0523(4) 0.7524(2) 0.46713(13) 0.0462(5) Uani d . 1 1 . .
    C C7A 0.1930(5) 0.6668(3) 0.49525(14) 0.0526(6) Uani d . 1 1 . .
    C C8A 0.1559(5) 0.6354(3) 0.55997(14) 0.0513(6) Uani d . 1 1 . .
    H H8AA 0.0430 0.6682 0.5824 0.062 Uiso calc R 1 1 . .
    C C9A 0.2801(5) 0.5616(3) 0.58648(13) 0.0492(6) Uani d . 1 1 . .
    H H9AA 0.3932 0.5324 0.5628 0.059 Uiso calc R 1 1 . .
    C C10A 0.2592(5) 0.5208(2) 0.64885(12) 0.0457(5) Uani d . 1 1 . .
    C C11A 0.4081(5) 0.4430(3) 0.66883(14) 0.0531(6) Uani d . 1 1 . .
    H H11A 0.5195 0.4181 0.6433 0.064 Uiso calc R 1 1 . .
    C C12A 0.3866(6) 0.4042(3) 0.72699(15) 0.0606(7) Uani d . 1 1 . .
    C C13A 0.2265(6) 0.4381(3) 0.76688(15) 0.0685(9) Uani d . 1 1 . .
    H H13A 0.2171 0.4102 0.8062 0.082 Uiso calc R 1 1 . .
    C C14A 0.0807(7) 0.5147(4) 0.74667(17) 0.0750(9) Uani d . 1 1 . .
    H H14A -0.0297 0.5390 0.7727 0.090 Uiso calc R 1 1 . .
    C C15A 0.0953(6) 0.5562(3) 0.68819(15) 0.0637(8) Uani d . 1 1 . .
    H H15A -0.0050 0.6080 0.6752 0.076 Uiso calc R 1 1 . .
    Br Br1B -0.33082(7) -0.20429(4) 0.72238(2) 0.09061(17) Uani d . 1 1 . .
    F F1B 1.2882(4) 0.0939(2) 1.06936(14) 0.1021(8) Uani d . 1 1 . .
    O O1B 0.3006(4) 0.34757(19) 0.91642(11) 0.0632(5) Uani d . 1 1 . .
    C C1B -0.0157(5) 0.1510(3) 0.83454(15) 0.0538(6) Uani d . 1 1 . .
    H H1BA -0.0513 0.2333 0.8440 0.065 Uiso calc R 1 1 . .
    C C2B -0.1694(5) 0.0535(3) 0.79170(15) 0.0587(7) Uani d . 1 1 . .
    H H2BA -0.3074 0.0694 0.7722 0.070 Uiso calc R 1 1 . .
    C C3B -0.1153(5) -0.0677(3) 0.77835(16) 0.0590(7) Uani d . 1 1 . .
    C C4B 0.0883(6) -0.0930(3) 0.80586(19) 0.0730(9) Uani d . 1 1 . .
    H H4BA 0.1231 -0.1754 0.7959 0.088 Uiso calc R 1 1 . .
    C C5B 0.2415(5) 0.0063(3) 0.84882(17) 0.0646(8) Uani d . 1 1 . .
    H H5BA 0.3799 -0.0101 0.8677 0.077 Uiso calc R 1 1 . .
    C C6B 0.1921(5) 0.1289(3) 0.86397(13) 0.0484(6) Uani d . 1 1 . .
    C C7B 0.3501(5) 0.2405(2) 0.90990(13) 0.0483(6) Uani d . 1 1 . .
    C C8B 0.5623(5) 0.2192(3) 0.94716(14) 0.0522(6) Uani d . 1 1 . .
    H H8BA 0.6019 0.1378 0.9396 0.063 Uiso calc R 1 1 . .
    C C9B 0.6961(5) 0.3151(3) 0.99126(13) 0.0481(5) Uani d . 1 1 . .
    H H9BA 0.6479 0.3943 0.9971 0.058 Uiso calc R 1 1 . .
    C C10B 0.9115(5) 0.3113(2) 1.03206(12) 0.0458(5) Uani d . 1 1 . .
    C C11B 0.9974(5) 0.1983(3) 1.03227(15) 0.0574(7) Uani d . 1 1 . .
    H H11B 0.9164 0.1202 1.0071 0.069 Uiso calc R 1 1 . .
    C C12B 1.2032(6) 0.2045(3) 1.07027(16) 0.0623(7) Uani d . 1 1 . .
    C C13B 1.3312(5) 0.3157(3) 1.10868(15) 0.0611(7) Uani d . 1 1 . .
    H H13B 1.4703 0.3159 1.1341 0.073 Uiso calc R 1 1 . .
    C C14B 1.2459(6) 0.4271(3) 1.10829(14) 0.0607(7) Uani d . 1 1 . .
    H H14B 1.3291 0.5046 1.1335 0.073 Uiso calc R 1 1 . .
    C C15B 1.0377(5) 0.4254(3) 1.07085(13) 0.0527(6) Uani d . 1 1 . .
    H H15B 0.9816 0.5016 1.0717 0.063 Uiso calc R 1 1 . .
loop_
    _atom_site_aniso_label
    _atom_site_aniso_U_11
    _atom_site_aniso_U_22
    _atom_site_aniso_U_33
    _atom_site_aniso_U_12
    _atom_site_aniso_U_13
    _atom_site_aniso_U_23
    Br1A 0.0856(3) 0.0670(2) 0.0818(3) 0.01918(18) -0.02313(19) 0.02390(17)
    F1A 0.1164(18) 0.0866(14) 0.0753(13) 0.0378(13) -0.0027(12) 0.0375(11)
    O1A 0.0840(17) 0.1058(19) 0.0857(16) 0.0548(15) 0.0438(14) 0.0557(15)
    C1A 0.0548(15) 0.0585(16) 0.0497(14) 0.0147(12) 0.0070(12) 0.0166(12)
    C2A 0.0569(16) 0.0606(17) 0.0612(16) 0.0184(13) 0.0026(13) 0.0134(13)
    C3A 0.0599(16) 0.0471(14) 0.0552(15) 0.0058(12) -0.0141(13) 0.0115(11)
    C4A 0.073(2) 0.0651(18) 0.0542(16) 0.0068(15) 0.0018(14) 0.0268(14)
    C5A 0.0599(17) 0.0622(17) 0.0578(16) 0.0161(13) 0.0103(13) 0.0206(13)
    C6A 0.0467(13) 0.0440(12) 0.0471(13) 0.0050(10) 0.0029(10) 0.0128(10)
    C7A 0.0535(15) 0.0521(14) 0.0570(15) 0.0134(12) 0.0103(12) 0.0191(12)
    C8A 0.0537(15) 0.0519(14) 0.0521(14) 0.0143(12) 0.0119(12) 0.0153(11)
    C9A 0.0504(14) 0.0487(13) 0.0495(13) 0.0093(11) 0.0076(11) 0.0129(11)
    C10A 0.0509(14) 0.0421(12) 0.0417(12) 0.0054(10) 0.0032(10) 0.0083(10)
    C11A 0.0605(16) 0.0479(13) 0.0482(14) 0.0101(12) 0.0009(12) 0.0090(11)
    C12A 0.075(2) 0.0516(15) 0.0514(15) 0.0051(13) -0.0077(14) 0.0159(12)
    C13A 0.083(2) 0.078(2) 0.0440(15) 0.0016(17) 0.0046(15) 0.0221(14)
    C14A 0.077(2) 0.098(3) 0.0557(17) 0.021(2) 0.0217(16) 0.0213(18)
    C15A 0.071(2) 0.0728(19) 0.0533(16) 0.0248(16) 0.0120(14) 0.0185(14)
    Br1B 0.0727(3) 0.0615(2) 0.1139(3) 0.01018(17) -0.0328(2) -0.00307(19)
    F1B 0.0907(16) 0.0653(13) 0.140(2) 0.0298(11) -0.0343(15) 0.0209(13)
    O1B 0.0684(13) 0.0461(10) 0.0725(13) 0.0170(9) -0.0053(10) 0.0128(9)
    C1B 0.0542(16) 0.0488(13) 0.0599(15) 0.0171(11) 0.0020(12) 0.0147(12)
    C2B 0.0498(15) 0.0613(17) 0.0632(17) 0.0151(13) -0.0054(13) 0.0153(13)
    C3B 0.0537(16) 0.0529(15) 0.0638(16) 0.0070(12) -0.0068(13) 0.0091(13)
    C4B 0.0655(19) 0.0492(16) 0.093(2) 0.0170(14) -0.0145(17) 0.0023(15)
    C5B 0.0523(16) 0.0541(16) 0.081(2) 0.0168(13) -0.0117(14) 0.0102(14)
    C6B 0.0473(13) 0.0519(14) 0.0472(13) 0.0113(11) 0.0024(11) 0.0151(11)
    C7B 0.0513(14) 0.0462(13) 0.0483(13) 0.0105(11) 0.0034(11) 0.0138(10)
    C8B 0.0528(15) 0.0472(13) 0.0567(15) 0.0134(11) 0.0017(12) 0.0134(11)
    C9B 0.0520(14) 0.0462(13) 0.0477(13) 0.0114(11) 0.0055(11) 0.0135(10)
    C10B 0.0506(14) 0.0462(13) 0.0410(12) 0.0097(10) 0.0056(10) 0.0112(10)
    C11B 0.0600(16) 0.0450(13) 0.0626(16) 0.0068(12) -0.0056(13) 0.0125(12)
    C12B 0.0648(18) 0.0560(16) 0.0659(17) 0.0164(14) -0.0031(14) 0.0176(14)
    C13B 0.0552(16) 0.0719(19) 0.0547(15) 0.0077(14) -0.0022(13) 0.0190(14)
    C14B 0.0633(18) 0.0603(17) 0.0484(14) 0.0039(13) -0.0039(13) 0.0017(12)
    C15B 0.0635(17) 0.0485(14) 0.0438(13) 0.0121(12) 0.0054(12) 0.0060(11)
_geom_special_details
;
 All esds (except the esd in the dihedral angle between two l.s. planes)
 are estimated using the full covariance matrix.  The cell esds are taken
 into account individually in the estimation of esds in distances, angles
 and torsion angles; correlations between esds in cell parameters are only
 used when they are defined by crystal symmetry.  An approximate (isotropic)
 treatment of cell esds is used for estimating esds involving l.s. planes.
;
loop_
    _geom_bond_atom_site_label_1
    _geom_bond_atom_site_label_2
    _geom_bond_site_symmetry_2
    _geom_bond_distance
    _geom_bond_publ_flag
    Br1A C3A . 1.894(3) ?
    F1A C12A . 1.365(4) ?
    O1A C7A . 1.207(4) ?
    C1A C2A . 1.381(4) ?
    C1A C6A . 1.390(4) ?
    C1A H1AA . 0.9300 ?
    C2A C3A . 1.367(5) ?
    C2A H2AA . 0.9300 ?
    C3A C4A . 1.378(5) ?
    C4A C5A . 1.383(4) ?
    C4A H4AA . 0.9300 ?
    C5A C6A . 1.385(4) ?
    C5A H5AA . 0.9300 ?
    C6A C7A . 1.494(4) ?
    C7A C8A . 1.481(4) ?
    C8A C9A . 1.321(4) ?
    C8A H8AA . 0.9300 ?
    C9A C10A . 1.461(4) ?
    C9A H9AA . 0.9300 ?
    C10A C15A . 1.387(4) ?
    C10A C11A . 1.393(4) ?
    C11A C12A . 1.368(4) ?
    C11A H11A . 0.9300 ?
    C12A C13A . 1.371(5) ?
    C13A C14A . 1.373(5) ?
    C13A H13A . 0.9300 ?
    C14A C15A . 1.383(5) ?
    C14A H14A . 0.9300 ?
    C15A H15A . 0.9300 ?
    Br1B C3B . 1.898(3) ?
    F1B C12B . 1.362(4) ?
    O1B C7B . 1.221(3) ?
    C1B C2B . 1.376(4) ?
    C1B C6B . 1.393(4) ?
    C1B H1BA . 0.9300 ?
    C2B C3B . 1.374(4) ?
    C2B H2BA . 0.9300 ?
    C3B C4B . 1.371(4) ?
    C4B C5B . 1.386(4) ?
    C4B H4BA . 0.9300 ?
    C5B C6B . 1.379(4) ?
    C5B H5BA . 0.9300 ?
    C6B C7B . 1.499(4) ?
    C7B C8B . 1.477(4) ?
    C8B C9B . 1.322(4) ?
    C8B H8BA . 0.9300 ?
    C9B C10B . 1.465(4) ?
    C9B H9BA . 0.9300 ?
    C10B C15B . 1.388(4) ?
    C10B C11B . 1.393(4) ?
    C11B C12B . 1.366(4) ?
    C11B H11B . 0.9300 ?
    C12B C13B . 1.368(5) ?
    C13B C14B . 1.375(5) ?
    C13B H13B . 0.9300 ?
    C14B C15B . 1.383(4) ?
    C14B H14B . 0.9300 ?
    C15B H15B . 0.9300 ?
loop_
    _geom_angle_atom_site_label_1
    _geom_angle_atom_site_label_2
    _geom_angle_atom_site_label_3
    _geom_angle_site_symmetry_1
    _geom_angle_site_symmetry_3
    _geom_angle
    _geom_angle_publ_flag
    C2A C1A C6A . . 121.0(3) ?
    C2A C1A H1AA . . 119.5 ?
    C6A C1A H1AA . . 119.5 ?
    C3A C2A C1A . . 119.1(3) ?
    C3A C2A H2AA . . 120.4 ?
    C1A C2A H2AA . . 120.4 ?
    C2A C3A C4A . . 121.4(3) ?
    C2A C3A Br1A . . 119.5(2) ?
    C4A C3A Br1A . . 119.0(2) ?
    C3A C4A C5A . . 119.1(3) ?
    C3A C4A H4AA . . 120.5 ?
    C5A C4A H4AA . . 120.5 ?
    C4A C5A C6A . . 120.8(3) ?
    C4A C5A H5AA . . 119.6 ?
    C6A C5A H5AA . . 119.6 ?
    C5A C6A C1A . . 118.6(3) ?
    C5A C6A C7A . . 117.8(2) ?
    C1A C6A C7A . . 123.6(2) ?
    O1A C7A C8A . . 120.4(3) ?
    O1A C7A C6A . . 119.5(2) ?
    C8A C7A C6A . . 120.0(2) ?
    C9A C8A C7A . . 121.3(3) ?
    C9A C8A H8AA . . 119.4 ?
    C7A C8A H8AA . . 119.4 ?
    C8A C9A C10A . . 127.1(3) ?
    C8A C9A H9AA . . 116.4 ?
    C10A C9A H9AA . . 116.4 ?
    C15A C10A C11A . . 119.3(2) ?
    C15A C10A C9A . . 122.1(3) ?
    C11A C10A C9A . . 118.6(2) ?
    C12A C11A C10A . . 118.4(3) ?
    C12A C11A H11A . . 120.8 ?
    C10A C11A H11A . . 120.8 ?
    F1A C12A C11A . . 118.2(3) ?
    F1A C12A C13A . . 118.3(3) ?
    C11A C12A C13A . . 123.5(3) ?
    C12A C13A C14A . . 117.6(3) ?
    C12A C13A H13A . . 121.2 ?
    C14A C13A H13A . . 121.2 ?
    C13A C14A C15A . . 121.1(3) ?
    C13A C14A H14A . . 119.5 ?
    C15A C14A H14A . . 119.5 ?
    C14A C15A C10A . . 120.1(3) ?
    C14A C15A H15A . . 119.9 ?
    C10A C15A H15A . . 119.9 ?
    C2B C1B C6B . . 121.4(3) ?
    C2B C1B H1BA . . 119.3 ?
    C6B C1B H1BA . . 119.3 ?
    C3B C2B C1B . . 118.8(3) ?
    C3B C2B H2BA . . 120.6 ?
    C1B C2B H2BA . . 120.6 ?
    C4B C3B C2B . . 121.6(3) ?
    C4B C3B Br1B . . 119.2(2) ?
    C2B C3B Br1B . . 119.2(2) ?
    C3B C4B C5B . . 118.9(3) ?
    C3B C4B H4BA . . 120.5 ?
    C5B C4B H4BA . . 120.5 ?
    C6B C5B C4B . . 121.1(3) ?
    C6B C5B H5BA . . 119.5 ?
    C4B C5B H5BA . . 119.5 ?
    C5B C6B C1B . . 118.2(3) ?
    C5B C6B C7B . . 123.8(2) ?
    C1B C6B C7B . . 118.0(2) ?
    O1B C7B C8B . . 120.9(3) ?
    O1B C7B C6B . . 119.5(2) ?
    C8B C7B C6B . . 119.6(2) ?
    C9B C8B C7B . . 120.4(2) ?
    C9B C8B H8BA . . 119.8 ?
    C7B C8B H8BA . . 119.8 ?
    C8B C9B C10B . . 127.6(2) ?
    C8B C9B H9BA . . 116.2 ?
    C10B C9B H9BA . . 116.2 ?
    C15B C10B C11B . . 118.6(3) ?
    C15B C10B C9B . . 118.7(2) ?
    C11B C10B C9B . . 122.7(2) ?
    C12B C11B C10B . . 118.6(3) ?
    C12B C11B H11B . . 120.7 ?
    C10B C11B H11B . . 120.7 ?
    F1B C12B C11B . . 118.3(3) ?
    F1B C12B C13B . . 117.7(3) ?
    C11B C12B C13B . . 123.9(3) ?
    C12B C13B C14B . . 117.3(3) ?
    C12B C13B H13B . . 121.3 ?
    C14B C13B H13B . . 121.3 ?
    C13B C14B C15B . . 120.8(3) ?
    C13B C14B H14B . . 119.6 ?
    C15B C14B H14B . . 119.6 ?
    C14B C15B C10B . . 120.8(3) ?
    C14B C15B H15B . . 119.6 ?
    C10B C15B H15B . . 119.6 ?
loop_
    _geom_torsion_atom_site_label_1
    _geom_torsion_atom_site_label_2
    _geom_torsion_atom_site_label_3
    _geom_torsion_atom_site_label_4
    _geom_torsion_site_symmetry_1
    _geom_torsion_site_symmetry_2
    _geom_torsion_site_symmetry_3
    _geom_torsion_site_symmetry_4
    _geom_torsion
    _geom_torsion_publ_flag
    C6A C1A C2A C3A . . . . -0.2(5) ?
    C1A C2A C3A C4A . . . . 0.2(5) ?
    C1A C2A C3A Br1A . . . . -179.4(2) ?
    C2A C3A C4A C5A . . . . 0.1(5) ?
    Br1A C3A C4A C5A . . . . 179.6(2) ?
    C3A C4A C5A C6A . . . . -0.3(5) ?
    C4A C5A C6A C1A . . . . 0.3(5) ?
    C4A C5A C6A C7A . . . . 179.3(3) ?
    C2A C1A C6A C5A . . . . 0.0(4) ?
    C2A C1A C6A C7A . . . . -179.0(3) ?
    C5A C6A C7A O1A . . . . -5.7(4) ?
    C1A C6A C7A O1A . . . . 173.3(3) ?
    C5A C6A C7A C8A . . . . 174.3(3) ?
    C1A C6A C7A C8A . . . . -6.8(4) ?
    O1A C7A C8A C9A . . . . 1.0(5) ?
    C6A C7A C8A C9A . . . . -179.0(3) ?
    C7A C8A C9A C10A . . . . -178.7(3) ?
    C8A C9A C10A C15A . . . . 0.9(5) ?
    C8A C9A C10A C11A . . . . -179.6(3) ?
    C15A C10A C11A C12A . . . . 0.0(4) ?
    C9A C10A C11A C12A . . . . -179.4(3) ?
    C10A C11A C12A F1A . . . . 178.9(3) ?
    C10A C11A C12A C13A . . . . -0.2(5) ?
    F1A C12A C13A C14A . . . . -178.9(3) ?
    C11A C12A C13A C14A . . . . 0.3(5) ?
    C12A C13A C14A C15A . . . . -0.1(6) ?
    C13A C14A C15A C10A . . . . -0.1(6) ?
    C11A C10A C15A C14A . . . . 0.1(5) ?
    C9A C10A C15A C14A . . . . 179.6(3) ?
    C6B C1B C2B C3B . . . . 0.3(5) ?
    C1B C2B C3B C4B . . . . -0.9(5) ?
    C1B C2B C3B Br1B . . . . 177.4(2) ?
    C2B C3B C4B C5B . . . . 0.8(6) ?
    Br1B C3B C4B C5B . . . . -177.5(3) ?
    C3B C4B C5B C6B . . . . -0.1(6) ?
    C4B C5B C6B C1B . . . . -0.5(5) ?
    C4B C5B C6B C7B . . . . -179.9(3) ?
    C2B C1B C6B C5B . . . . 0.4(4) ?
    C2B C1B C6B C7B . . . . 179.8(3) ?
    C5B C6B C7B O1B . . . . 174.3(3) ?
    C1B C6B C7B O1B . . . . -5.2(4) ?
    C5B C6B C7B C8B . . . . -6.3(4) ?
    C1B C6B C7B C8B . . . . 174.2(3) ?
    O1B C7B C8B C9B . . . . 3.9(4) ?
    C6B C7B C8B C9B . . . . -175.5(3) ?
    C7B C8B C9B C10B . . . . -179.7(3) ?
    C8B C9B C10B C15B . . . . 173.9(3) ?
    C8B C9B C10B C11B . . . . -4.5(5) ?
    C15B C10B C11B C12B . . . . -0.5(4) ?
    C9B C10B C11B C12B . . . . 177.9(3) ?
    C10B C11B C12B F1B . . . . -178.9(3) ?
    C10B C11B C12B C13B . . . . 0.2(5) ?
    F1B C12B C13B C14B . . . . 178.8(3) ?
    C11B C12B C13B C14B . . . . -0.3(5) ?
    C12B C13B C14B C15B . . . . 0.6(5) ?
    C13B C14B C15B C10B . . . . -0.9(5) ?
    C11B C10B C15B C14B . . . . 0.8(4) ?
    C9B C10B C15B C14B . . . . -177.7(3) ?
loop_
    _geom_hbond_atom_site_label_D
    _geom_hbond_atom_site_label_H
    _geom_hbond_atom_site_label_A
    _geom_hbond_site_symmetry_A
    _geom_hbond_distance_DH
    _geom_hbond_distance_HA
    _geom_hbond_distance_DA
    _geom_hbond_angle_DHA
    _geom_hbond_publ_flag
    C13A H13A O1B . 0.93 2.52 3.427(4) 165 yes
    C9A H9AA O1A 2_666 0.93 2.52 3.362(4) 151 yes
    C11A H11A O1A 2_666 0.93 2.45 3.294(4) 151 yes
    C15B H15B O1B 2_667 0.93 2.50 3.377(4) 157 yes
_iucr_refine_instructions_details
;
TITL mo_ktsa10_0m in P-1  (RT)
CELL  0.71073    6.0090   10.8695   20.5616   102.803    96.938    97.276
ZERR  4           0.0004    0.0007    0.0012     0.001     0.001     0.001
LATT   1
SFAC C H O F BR
UNIT 60 40 4 4 4
TEMP 21.000
SIZE 0.292 0.388 0.562
L.S. 10
BOND $H
FMAP 2 1 60
ACTA
CONF
PLAN 20
OMIT 3  -1   1
WGHT      0.0792      0.4733
FVAR       0.56172
BR1A  5   -0.368505    1.014881    0.369778    11.00000    0.08559    0.06696 =
         0.08175    0.02390   -0.02313    0.01918
F1A   4    0.530368    0.326258    0.745755    11.00000    0.11644    0.08662 =
         0.07528    0.03755   -0.00273    0.03782
O1A   3    0.336690    0.623867    0.464860    11.00000    0.08396    0.10582 =
         0.08572    0.05567    0.04378    0.05482
C1A   1   -0.131574    0.795820    0.494780    11.00000    0.05480    0.05852 =
         0.04971    0.01659    0.00697    0.01475
AFIX  43
H1AA  2   -0.170319    0.772457    0.533305    11.00000   -1.20000
AFIX   0
C2A   1   -0.257579    0.873213    0.465881    11.00000    0.05691    0.06062 =
         0.06123    0.01340    0.00260    0.01843
AFIX  43
H2AA  2   -0.380654    0.901678    0.484608    11.00000   -1.20000
AFIX   0
C3A   1   -0.198921    0.907401    0.409378    11.00000    0.05993    0.04714 =
         0.05519    0.01150   -0.01413    0.00578
C4A   1   -0.017525    0.866088    0.380678    11.00000    0.07303    0.06509 =
         0.05423    0.02684    0.00175    0.00680
AFIX  43
H4AA  2    0.020489    0.890261    0.342279    11.00000   -1.20000
AFIX   0
C5A   1    0.107139    0.788223    0.409752    11.00000    0.05988    0.06218 =
         0.05782    0.02063    0.01027    0.01607
AFIX  43
H5AA  2    0.229296    0.759596    0.390553    11.00000   -1.20000
AFIX   0
C6A   1    0.052253    0.752357    0.467126    11.00000    0.04666    0.04400 =
         0.04713    0.01283    0.00291    0.00502
C7A   1    0.193004    0.666833    0.495246    11.00000    0.05349    0.05210 =
         0.05702    0.01912    0.01030    0.01345
C8A   1    0.155918    0.635356    0.559969    11.00000    0.05371    0.05187 =
         0.05213    0.01530    0.01194    0.01435
AFIX  43
H8AA  2    0.042956    0.668190    0.582401    11.00000   -1.20000
AFIX   0
C9A   1    0.280095    0.561567    0.586476    11.00000    0.05038    0.04872 =
         0.04951    0.01286    0.00759    0.00931
AFIX  43
H9AA  2    0.393215    0.532371    0.562846    11.00000   -1.20000
AFIX   0
C10A  1    0.259189    0.520801    0.648846    11.00000    0.05095    0.04212 =
         0.04173    0.00829    0.00315    0.00542
C11A  1    0.408132    0.443004    0.668832    11.00000    0.06047    0.04785 =
         0.04818    0.00897    0.00086    0.01011
AFIX  43
H11A  2    0.519455    0.418084    0.643268    11.00000   -1.20000
AFIX   0
C12A  1    0.386580    0.404176    0.726991    11.00000    0.07470    0.05163 =
         0.05141    0.01592   -0.00765    0.00505
C13A  1    0.226534    0.438072    0.766883    11.00000    0.08306    0.07769 =
         0.04403    0.02215    0.00456    0.00155
AFIX  43
H13A  2    0.217123    0.410169    0.806222    11.00000   -1.20000
AFIX   0
C14A  1    0.080699    0.514668    0.746671    11.00000    0.07738    0.09798 =
         0.05568    0.02127    0.02165    0.02071
AFIX  43
H14A  2   -0.029745    0.539033    0.772716    11.00000   -1.20000
AFIX   0
C15A  1    0.095319    0.556220    0.688186    11.00000    0.07078    0.07282 =
         0.05326    0.01845    0.01199    0.02479
AFIX  43
H15A  2   -0.004982    0.608021    0.675230    11.00000   -1.20000
AFIX   0
BR1B  5   -0.330815   -0.204295    0.722381    11.00000    0.07273    0.06152 =
         0.11386   -0.00307   -0.03276    0.01018
F1B   4    1.288186    0.093862    1.069355    11.00000    0.09069    0.06531 =
         0.13998    0.02088   -0.03430    0.02976
O1B   3    0.300649    0.347565    0.916418    11.00000    0.06840    0.04611 =
         0.07248    0.01283   -0.00526    0.01699
C1B   1   -0.015733    0.150986    0.834539    11.00000    0.05418    0.04878 =
         0.05988    0.01472    0.00200    0.01713
AFIX  43
H1BA  2   -0.051324    0.233268    0.844036    11.00000   -1.20000
AFIX   0
C2B   1   -0.169428    0.053508    0.791704    11.00000    0.04978    0.06133 =
         0.06324    0.01531   -0.00535    0.01514
AFIX  43
H2BA  2   -0.307376    0.069388    0.772161    11.00000   -1.20000
AFIX   0
C3B   1   -0.115275   -0.067693    0.778352    11.00000    0.05366    0.05285 =
         0.06379    0.00913   -0.00677    0.00697
C4B   1    0.088294   -0.092976    0.805856    11.00000    0.06546    0.04923 =
         0.09255    0.00231   -0.01447    0.01698
AFIX  43
H4BA  2    0.123081   -0.175405    0.795852    11.00000   -1.20000
AFIX   0
C5B   1    0.241480    0.006274    0.848819    11.00000    0.05231    0.05411 =
         0.08109    0.01025   -0.01169    0.01683
AFIX  43
H5BA  2    0.379869   -0.010139    0.867740    11.00000   -1.20000
AFIX   0
C6B   1    0.192099    0.128946    0.863972    11.00000    0.04725    0.05194 =
         0.04721    0.01512    0.00237    0.01131
C7B   1    0.350136    0.240451    0.909903    11.00000    0.05127    0.04623 =
         0.04829    0.01379    0.00345    0.01047
C8B   1    0.562257    0.219187    0.947162    11.00000    0.05282    0.04716 =
         0.05670    0.01338    0.00168    0.01343
AFIX  43
H8BA  2    0.601932    0.137805    0.939557    11.00000   -1.20000
AFIX   0
C9B   1    0.696097    0.315133    0.991261    11.00000    0.05198    0.04616 =
         0.04767    0.01350    0.00545    0.01142
AFIX  43
H9BA  2    0.647851    0.394306    0.997061    11.00000   -1.20000
AFIX   0
C10B  1    0.911516    0.311338    1.032063    11.00000    0.05060    0.04621 =
         0.04098    0.01120    0.00564    0.00974
C11B  1    0.997389    0.198261    1.032272    11.00000    0.06000    0.04495 =
         0.06263    0.01247   -0.00560    0.00680
AFIX  43
H11B  2    0.916387    0.120191    1.007087    11.00000   -1.20000
AFIX   0
C12B  1    1.203151    0.204497    1.070266    11.00000    0.06478    0.05602 =
         0.06590    0.01764   -0.00306    0.01645
C13B  1    1.331194    0.315656    1.108685    11.00000    0.05518    0.07188 =
         0.05473    0.01895   -0.00221    0.00772
AFIX  43
H13B  2    1.470342    0.315861    1.134055    11.00000   -1.20000
AFIX   0
C14B  1    1.245871    0.427135    1.108287    11.00000    0.06328    0.06030 =
         0.04841    0.00172   -0.00385    0.00394
AFIX  43
H14B  2    1.329144    0.504583    1.133490    11.00000   -1.20000
AFIX   0
C15B  1    1.037688    0.425400    1.070846    11.00000    0.06349    0.04848 =
         0.04380    0.00595    0.00543    0.01215
AFIX  43
H15B  2    0.981616    0.501560    1.071673    11.00000   -1.20000
HKLF 4
REM  mo_ktsa10_0m in P-1  (RT)
REM R1 =  0.0477 for   4832 Fo > 4sig(Fo)  and  0.0747 for all   7437 data
REM    325 parameters refined using      0 restraints
END
REM Highest difference peak  0.853,  deepest hole -1.352,  1-sigma level  0.104
Q1    1  -0.2390 -0.1677  0.6971  11.00000  0.05    0.85
Q2    1  -0.2222  1.0322  0.3609  11.00000  0.05    0.41
Q3    1  -0.3746  0.9449  0.3417  11.00000  0.05    0.34
Q4    1  -0.3195 -0.2697  0.7247  11.00000  0.05    0.32
Q5    1   0.5598  0.5552  0.7373  11.00000  0.05    0.29
Q6    1  -0.6127  0.8341  0.5175  11.00000  0.05    0.28
Q7    1   0.1997  0.9832  0.3240  11.00000  0.05    0.28
Q8    1   0.6062 -0.0700  0.8216  11.00000  0.05    0.27
Q9    1  -0.3900 -0.1714  0.7405  11.00000  0.05    0.26
Q10   1   0.1756  0.9133  0.4852  11.00000  0.05    0.26
Q11   1   0.1828  1.0121  0.3394  11.00000  0.05    0.26
Q12   1   0.3853  0.0543  0.7812  11.00000  0.05    0.26
Q13   1  -0.3848  0.6913  0.5653  11.00000  0.05    0.26
Q14   1   0.3224  0.2931  0.5978  11.00000  0.05    0.25
Q15   1   0.6291  0.5854  0.5644  11.00000  0.05    0.25
Q16   1   0.1333  0.9725  0.3573  11.00000  0.05    0.25
Q17   1   0.2204  0.3365  0.6183  11.00000  0.05    0.25
Q18   1  -0.6711  0.0865  0.7600  11.00000  0.05    0.25
Q19   1  -0.1368  0.5683  0.5981  11.00000  0.05    0.25
Q20   1  -0.2848 -0.2429  0.7404  11.00000  0.05    0.25
;
