# Supplementary material for: Crystal structure, Hirshfeld surface analysis and DFT studies of (E)-1-(4-bromo­phen­yl)-3-(3-fluoro­phen­yl)prop-2-en-1-one
Source: Acta Crystallogr E Crystallogr Commun. 2019 Jan 1;75(Pt 1):58–63. doi: 10.1107/S2056989018017371 (PMC6323881; doi:10.1107/S2056989018017371)
Supplement: Supplementary file 2 [file e-75-00058-Isup2.hkl]

#
# h,k,l, Fc-squared, Fo-squared, sigma(Fo-squared), status flag
#
data_I
_shelx_title ' mo_ktsa10_0m in P-1  (RT)'
_shelx_refln_list_code          4
_shelx_F_calc_maximum      240.22
_exptl_crystal_F_000       608.00
_reflns_d_resolution_high  0.7109

loop_
 _space_group_symop_operation_xyz
 'x, y, z'
 '-x, -y, -z'

_cell_length_a     6.0090
_cell_length_b    10.8695
_cell_length_c    20.5616
_cell_angle_alpha 102.803
_cell_angle_beta   96.938
_cell_angle_gamma  97.276

_shelx_F_squared_multiplier     1.000

loop_
 _refln_index_h
 _refln_index_k
 _refln_index_l
 _refln_F_squared_calc
 _refln_F_squared_meas
 _refln_F_squared_sigma
 _refln_observed_status
   1   0   0        122.60        112.60         5.78 o
   2   0   0       4064.81       4511.33       206.06 o
   3   0   0       5566.06       5556.48       253.88 o
   4   0   0        587.58        567.37        27.17 o
   5   0   0         11.67         14.92         3.32 o
   6   0   0         71.39         71.01         5.29 o
  -8   1   0          0.41          0.76         1.88 o
  -7   1   0          0.04         -1.68         1.68 o
  -6   1   0         61.80         57.67         6.73 o
  -5   1   0         35.32         23.71         4.73 o
  -4   1   0         21.10         17.71         3.60 o
  -3   1   0        132.54        210.52        10.69 o
  -2   1   0       4689.31       4923.86       225.16 o
  -1   1   0       3000.75       3469.63        85.84 o
   0   1   0       1973.06       2045.06        45.30 o
   1   1   0       6235.86       6244.16       174.32 o
   2   1   0       1781.98       1793.63        50.09 o
   3   1   0       2347.82       2576.59        83.55 o
   4   1   0       1317.60       1364.93        44.81 o
   5   1   0        509.01        550.04        19.06 o
   6   1   0         29.24         27.51         4.22 o
  -8   2   0          7.05         11.92         2.80 o
  -7   2   0          3.63          4.97         2.14 o
  -6   2   0        260.46        275.59         8.98 o
  -5   2   0         46.12         59.91         1.78 o
  -4   2   0          0.35          2.27         0.83 o
  -3   2   0        594.30        664.83        13.16 o
  -2   2   0         72.42         76.88         1.95 o
  -1   2   0       3191.62       3355.36        57.18 o
   0   2   0         42.87         49.57         1.10 o
   1   2   0       5058.11       5299.72       141.27 o
   2   2   0        184.50        244.09         5.38 o
   3   2   0         63.59         77.98         2.00 o
   4   2   0        106.33        114.13         5.65 o
   5   2   0        321.15        340.10         7.43 o
   6   2   0         49.63         58.20         4.23 o
   7   2   0          7.27          7.57         2.31 o
  -8   3   0          5.24          7.45         3.36 o
  -7   3   0         40.97         49.97         3.58 o
  -6   3   0          1.23          1.61         2.75 o
  -5   3   0        812.49        816.71        24.26 o
  -4   3   0       1349.34       1486.44        35.97 o
  -3   3   0        114.45         87.79         3.42 o
  -2   3   0        805.11        397.96        16.91 o
  -1   3   0       6515.32       6440.91       110.02 o
   0   3   0          3.56          4.66         0.52 o
   1   3   0       1475.12       1651.55        56.78 o
   2   3   0        999.10       1067.19        27.64 o
   3   3   0          2.42          5.70         0.90 o
   4   3   0          1.57          2.78         2.14 o
   5   3   0        178.50        160.17         5.07 o
   6   3   0          7.02          9.96         2.23 o
   7   3   0          0.17          1.10         2.88 o
  -8   4   0          8.24         11.97         3.92 o
  -7   4   0         84.89         92.20         6.64 o
  -6   4   0         76.23         65.52         4.13 o
  -5   4   0        272.65        246.45         8.38 o
  -4   4   0        941.22        924.51        27.49 o
  -3   4   0        216.89        256.70         6.85 o
  -2   4   0       1257.96       1131.26        19.41 o
  -1   4   0       8457.04       8546.23       163.20 o
   0   4   0        929.44        918.59        16.37 o
   1   4   0        356.76        431.77         7.57 o
   2   4   0        817.34        758.94        17.33 o
   3   4   0        855.34        822.22        19.17 o
   4   4   0        132.02        142.28         5.24 o
   5   4   0        116.43         98.59         5.18 o
   6   4   0         16.46         19.58         2.84 o
   7   4   0          0.04          5.14         3.48 o
  -8   5   0          1.68         -1.25         4.24 o
  -7   5   0          1.95         -1.05         3.26 o
  -6   5   0         93.01         79.09         4.83 o
  -5   5   0         28.53         22.55         2.66 o
  -3   5   0       1868.03       1905.29        32.56 o
  -2   5   0         51.48         58.09         1.71 o
  -1   5   0       2308.22       2503.14        42.89 o
   0   5   0       4379.18       4270.82        77.31 o
   1   5   0       1026.53       1000.80        17.24 o
   2   5   0        242.03        233.52         6.05 o
   3   5   0       1077.37        416.52        23.41 o
   4   5   0        147.47        144.21         5.71 o
   5   5   0         22.82         26.58         2.93 o
   6   5   0         22.63         20.95         3.81 o
   7   5   0          0.59          0.47         4.04 o
  -8   6   0          0.86          6.10         4.72 o
  -7   6   0          0.27          1.17         3.50 o
  -6   6   0          0.38          5.00         3.09 o
  -5   6   0          1.79          3.23         2.72 o
  -4   6   0        186.95        205.79         5.08 o
  -3   6   0        104.24         93.46         3.49 o
  -2   6   0         22.36         30.67         1.30 o
  -1   6   0        227.41        230.72         4.91 o
   0   6   0        628.07        642.78         9.90 o
   1   6   0        946.32        975.11        16.92 o
   2   6   0          9.76          5.96         1.05 o
   3   6   0        263.44        238.32         8.23 o
   4   6   0        372.81        368.52        11.87 o
   5   6   0         16.04         21.72         6.33 o
   6   6   0         37.19         25.77         4.57 o
   7   6   0          0.52          4.40         4.67 o
  -7   7   0          0.15          2.71         3.83 o
  -6   7   0        122.07        137.58         6.85 o
  -5   7   0        174.31        188.07         9.50 o
  -4   7   0        129.04        102.77         3.45 o
  -3   7   0          2.61          2.93         1.46 o
  -2   7   0        391.50        326.06         5.91 o
  -1   7   0        392.32        409.75         7.71 o
   0   7   0        185.87        173.61         3.39 o
   1   7   0        117.36        114.40         4.26 o
   2   7   0         40.89         40.76         2.02 o
   3   7   0          1.33          5.27         4.04 o
   4   7   0          1.81          4.99         2.96 o
   5   7   0         41.07         38.85         3.86 o
   6   7   0          5.91         14.32         4.79 o
  -7   8   0         28.90         33.76         4.49 o
  -6   8   0         12.46         12.63         4.09 o
  -5   8   0        540.41        541.54        13.97 o
  -4   8   0        227.64        219.45         5.45 o
  -3   8   0         61.49         60.82         2.60 o
  -2   8   0       1028.13       1053.98        17.63 o
  -1   8   0        942.84        905.62        14.80 o
   0   8   0         91.57        103.93         2.98 o
   1   8   0        308.11        287.74         6.99 o
   2   8   0        256.36        236.33         6.02 o
   3   8   0          2.00          0.10         2.03 o
   4   8   0         32.95         25.31         6.87 o
   5   8   0          4.12          3.86         3.81 o
   6   8   0          0.06          0.11         4.98 o
  -7   9   0         14.28          9.21         4.65 o
  -6   9   0         30.87         30.33         4.39 o
  -5   9   0         62.19         60.16         2.78 o
  -4   9   0        117.10        122.72         4.25 o
  -3   9   0         48.62         42.06         2.53 o
  -2   9   0         66.07         75.47         2.71 o
  -1   9   0       1609.25       1620.18        32.97 o
   0   9   0       1613.15       1507.26        26.26 o
   1   9   0        114.08        125.43         4.42 o
   2   9   0        424.43        404.89         9.46 o
   3   9   0        101.26        100.38         3.89 o
   4   9   0          1.77         -2.80         3.79 o
   5   9   0          9.23         10.50         5.30 o
  -7  10   0          1.34         -5.24         5.24 o
  -6  10   0          2.84          5.40         4.47 o
  -5  10   0          1.89          1.94         2.80 o
  -4  10   0         33.02         33.37         2.68 o
  -3  10   0         14.26         16.76         2.35 o
  -2  10   0          4.46          4.67         1.73 o
  -1  10   0        101.23        124.99         3.87 o
   0  10   0        384.76        378.66         8.14 o
   1  10   0         89.75         71.26         3.36 o
   2  10   0         68.18         73.87         3.28 o
   3  10   0        134.41        135.12         4.83 o
   4  10   0         15.79         24.24         4.47 o
   5  10   0          3.73          2.02         6.47 o
  -6  11   0          2.05          4.25         3.44 o
  -5  11   0          0.04          0.55         2.73 o
  -4  11   0          6.75          3.18         3.33 o
  -3  11   0         15.37         14.25         2.62 o
  -2  11   0          0.40          3.93         2.95 o
  -1  11   0          0.80          1.55         2.25 o
   0  11   0          1.03          7.51         4.42 o
   1  11   0         12.72         10.34         2.73 o
   2  11   0          9.38          9.75         2.76 o
   3  11   0          6.97         10.88         2.68 o
   4  11   0          3.82         -2.28         5.05 o
  -5  12   0         38.30         42.56         3.49 o
  -4  12   0          8.00          5.19         3.02 o
  -3  12   0         30.16         33.10         3.60 o
  -2  12   0         34.27         31.10         4.83 o
  -1  12   0          6.29          6.00         2.52 o
   0  12   0          4.07          7.76         3.70 o
   1  12   0          0.83          1.13         3.01 o
   2  12   0          0.03          2.54         2.97 o
   3  12   0          2.80          2.10         2.85 o
  -5  13   0          2.79          4.76         3.82 o
  -4  13   0         23.32         23.97         4.05 o
  -3  13   0          7.74         15.57         6.02 o
  -2  13   0         59.56         52.16         4.48 o
  -1  13   0         61.78         59.48         4.72 o
   0  13   0          0.77          2.73         3.98 o
   1  13   0         29.10         33.00         4.48 o
   2  13   0          1.54          2.24         3.28 o
  -4  14   0         18.27          7.58         5.29 o
  -3  14   0          3.34          2.63         4.54 o
  -2  14   0          6.46         11.05         4.16 o
  -1  14   0         29.27         28.31         4.54 o
   0  14   0         22.82         25.38         4.55 o
   1  14   0         12.89         14.83         4.51 o
  -1 -14   1          3.41          1.08         4.46 o
   0 -14   1          0.21         -0.41         4.31 o
   1 -14   1          0.98         -0.48         4.33 o
   2 -14   1          0.94         -0.64         4.07 o
   3 -14   1          4.25         12.72         6.66 o
   4 -14   1          0.93         -5.21         5.21 o
  -3 -13   1          6.14          4.46         3.06 o
  -2 -13   1         31.00         32.69         3.62 o
  -1 -13   1         20.30         28.02         4.31 o
   0 -13   1          0.16          3.39         4.02 o
   1 -13   1         41.05         39.92         4.43 o
   2 -13   1         64.92         78.45         5.57 o
   3 -13   1          0.27          0.73         3.90 o
   4 -13   1          0.48         -0.69         3.72 o
   5 -13   1          0.52         -4.22         4.22 o
  -3 -12   1          9.24         10.11         2.88 o
  -2 -12   1         38.93         35.35         3.31 o
  -1 -12   1        161.19        170.77         6.67 o
   0 -12   1         76.30         92.80         5.00 o
   1 -12   1        143.79        131.04         5.87 o
   2 -12   1        172.59        172.31         9.52 o
   3 -12   1        109.49        115.42         5.43 o
   4 -12   1          9.61         11.86         3.62 o
   5 -12   1         55.76         61.26         4.14 o
   6 -12   1          6.54         10.24         3.90 o
  -4 -11   1          5.93          0.12         5.05 o
  -3 -11   1         31.09         31.51         2.81 o
  -2 -11   1          0.07          0.11         2.66 o
  -1 -11   1         58.57         49.49         3.18 o
   0 -11   1         95.89         99.28         6.26 o
   1 -11   1          4.75          8.40         2.33 o
   2 -11   1        121.68        113.67         4.82 o
   3 -11   1        298.60        295.51         7.49 o
   4 -11   1          7.74          2.80         2.66 o
   5 -11   1         17.74         18.38         3.51 o
   6 -11   1         26.36         22.84         5.25 o
  -5 -10   1          0.47          5.87         4.57 o
  -4 -10   1         21.57         17.96         4.72 o
  -3 -10   1          1.05          2.43         2.21 o
  -2 -10   1         13.80         11.83         2.42 o
  -1 -10   1         10.22         10.78         2.95 o
   0 -10   1          3.59          5.24         1.72 o
   1 -10   1          4.06          1.96         2.26 o
   2 -10   1         22.84         23.05         1.93 o
   3 -10   1        201.29        187.00         5.41 o
   4 -10   1         46.77         48.77         2.93 o
   5 -10   1          2.23          0.26         2.42 o
   6 -10   1         65.73         72.44         5.57 o
   7 -10   1          8.58          5.98         5.45 o
  -5  -9   1          9.60         10.13         4.20 o
  -4  -9   1          7.28          4.46         3.83 o
  -3  -9   1        150.92        139.71         4.95 o
  -2  -9   1         25.71         26.04         2.51 o
  -1  -9   1        331.34        325.91         7.95 o
   0  -9   1        282.22        276.79         5.69 o
   1  -9   1        194.61        218.14         5.00 o
   2  -9   1          0.20         -0.15         1.47 o
   3  -9   1          1.83         -1.95         1.95 o
   4  -9   1          7.33          5.51         3.09 o
   5  -9   1         30.13         27.67         2.36 o
   6  -9   1          0.01         -3.94         3.94 o
   7  -9   1          0.74          1.46         4.92 o
  -6  -8   1          4.80          8.56         5.17 o
  -5  -8   1         41.54         37.38         5.02 o
  -4  -8   1         13.81          7.35         3.42 o
  -3  -8   1        304.57        304.09         8.35 o
  -2  -8   1        423.99        407.05         9.38 o
  -1  -8   1       1047.84       1026.13        22.00 o
   0  -8   1        909.79        848.95        16.83 o
   1  -8   1        438.23        425.44         7.33 o
   2  -8   1        523.59        516.78         9.02 o
   3  -8   1         39.54         37.46         2.14 o
   4  -8   1         16.50         19.27         2.03 o
   5  -8   1         66.79         64.60         3.16 o
   6  -8   1          1.38          3.11         5.76 o
   7  -8   1          2.95          5.94         5.00 o
  -6  -7   1          0.18         -1.59         4.43 o
  -5  -7   1         20.73         25.36         3.47 o
  -4  -7   1         20.09         16.15         3.06 o
  -3  -7   1          1.80          0.87         3.03 o
  -2  -7   1        308.71        277.12         8.01 o
  -1  -7   1       1102.23       1079.85        20.57 o
   0  -7   1        294.79        336.94         5.78 o
   1  -7   1       3175.39       3184.14        47.92 o
   2  -7   1       2533.52       2456.21        40.34 o
   3  -7   1        208.80        187.89         5.68 o
   4  -7   1        104.56         86.96         4.13 o
   5  -7   1        215.65        208.20        10.37 o
   6  -7   1         93.54         93.47         5.34 o
   7  -7   1         30.36         31.89         4.96 o
  -7  -6   1          1.26         -0.51         4.57 o
  -6  -6   1          5.84          6.05         6.48 o
  -5  -6   1          0.54         -0.64         4.70 o
  -4  -6   1          6.39          4.09         3.44 o
  -3  -6   1         98.94         90.59         4.58 o
  -2  -6   1          0.45          0.81         0.97 o
  -1  -6   1        777.36        753.46        13.18 o
   0  -6   1        594.81        573.10         8.89 o
   1  -6   1        432.55        496.51         7.83 o
   2  -6   1        325.50        278.73         6.12 o
   3  -6   1        712.49        694.24        15.01 o
   4  -6   1         65.85         74.70         2.66 o
   5  -6   1         77.47         81.41         4.76 o
   6  -6   1        190.49        211.31        13.55 o
   7  -6   1         15.67         24.50         4.46 o
   8  -6   1          4.00          4.86         4.62 o
  -7  -5   1         18.63         27.70         4.51 o
  -6  -5   1         20.12         20.29         4.61 o
  -5  -5   1          0.14         -0.25         2.40 o
  -4  -5   1        356.91        357.37        11.39 o
  -3  -5   1        188.89        185.90        10.59 o
  -2  -5   1        412.79        438.55         9.66 o
  -1  -5   1        483.61        573.13        10.03 o
   0  -5   1          4.64          5.94         1.21 o
   1  -5   1        304.38        366.33         6.64 o
   2  -5   1          4.00          3.50         1.34 o
   3  -5   1         65.15         45.71         1.47 o
   5  -5   1        202.53        185.05         6.89 o
   6  -5   1         11.18         16.53         2.94 o
   7  -5   1         54.40         60.45         4.91 o
   8  -5   1          8.75         17.70         4.47 o
  -7  -4   1          8.32         11.77         3.58 o
  -6  -4   1         40.81         44.66         3.17 o
  -5  -4   1        162.56        157.73         6.04 o
  -4  -4   1         34.67         44.66         2.62 o
  -3  -4   1       1470.31       1436.08        33.19 o
  -2  -4   1       3492.64       3784.22        85.28 o
  -1  -4   1         71.79         59.48         1.51 o
   0  -4   1       3193.91       3318.09        63.16 o
   1  -4   1       1429.49       1343.26        27.75 o
   2  -4   1        927.71        999.23        17.17 o
   3  -4   1        245.03        255.69         6.77 o
   4  -4   1         26.26         21.99         2.11 o
   5  -4   1         18.12         22.85         3.38 o
   6  -4   1          8.11          7.31         2.42 o
   7  -4   1          0.19          5.62         3.00 o
   8  -4   1          5.07         14.42         4.00 o
  -7  -3   1          1.46          0.91         2.71 o
  -6  -3   1         74.79         78.57         3.54 o
  -5  -3   1         45.63         49.01         4.80 o
  -4  -3   1        122.23        116.15         3.28 o
  -3  -3   1        180.16        147.79         4.59 o
  -2  -3   1       5083.78       5143.14       167.19 o
  -1  -3   1       1078.82       1145.29        36.45 o
   0  -3   1       1009.51       1039.13        18.24 o
   1  -3   1      15865.89      14782.44       434.23 o
   2  -3   1       5191.90       5443.79       215.73 o
   3  -3   1        275.43        330.10        10.14 o
   4  -3   1       1599.56       1622.86        37.39 o
   5  -3   1       1851.01       1793.43        52.45 o
   6  -3   1        205.85        198.04         7.11 o
   7  -3   1         27.85         33.43         3.16 o
   8  -3   1          1.67          8.15         3.35 o
  -6  -2   1         11.78         10.51         4.30 o
  -5  -2   1          6.80          9.14         3.65 o
  -4  -2   1        293.78        324.28        11.82 o
  -3  -2   1        553.72        564.58        18.97 o
  -2  -2   1       2967.47       2950.14        67.52 o
  -1  -2   1       3941.99       4141.94        93.57 o
   0  -2   1        192.74        184.06         4.05 o
   1  -2   1       2579.03       2729.64        46.41 o
   2  -2   1       6870.46       6930.30       125.35 o
   3  -2   1        356.58        291.23         6.94 o
   4  -2   1        219.56        256.31         6.22 o
   5  -2   1        704.75        713.52        17.57 o
   6  -2   1         39.80         36.23         1.76 o
   7  -2   1          8.07          5.15         2.19 o
   8  -2   1         15.77         20.25         2.67 o
  -6  -1   1         41.48         41.77         4.75 o
  -5  -1   1         74.47         88.80         5.81 o
  -4  -1   1          1.73          5.06         2.45 o
  -3  -1   1        195.52        193.70         7.17 o
  -2  -1   1        179.71        210.79         7.41 o
  -1  -1   1        106.23        106.59         4.16 o
   0  -1   1         66.66         69.09         1.79 o
   1  -1   1        805.41        915.16        22.75 o
   2  -1   1       5551.10       5803.90       265.32 o
   3  -1   1         89.77          6.19         0.96 o
   4  -1   1         31.58         24.17         3.61 o
   5  -1   1        432.50        501.99        24.58 o
   6  -1   1        290.54        297.73         8.17 o
   7  -1   1          2.64          1.31         1.85 o
   8  -1   1          9.89         14.25         2.17 o
  -6   0   1         63.78         73.36         5.50 o
  -5   0   1        125.69        122.85         8.89 o
  -4   0   1       1503.06       1581.03        73.18 o
  -3   0   1        202.49        202.30        10.39 o
  -2   0   1         10.25          5.17         1.65 o
  -1   0   1         18.57         18.29         1.71 o
   1   0   1       1128.72       1258.95        44.16 o
   2   0   1        210.62        246.60         9.13 o
   4   0   1         48.00         47.11         4.49 o
   5   0   1          8.23          3.55         3.24 o
   6   0   1         47.78         61.11         4.94 o
   7   0   1         40.29         38.93         2.77 o
  -7   1   1         48.84         52.94         7.16 o
  -6   1   1         94.35         89.09         7.93 o
  -5   1   1         82.86         81.05         7.60 o
  -4   1   1       1205.14       1134.96        52.90 o
  -3   1   1       5440.20       5317.71       243.09 o
  -2   1   1       3114.68       3480.84       159.16 o
  -1   1   1       6030.40       6095.56       150.99 o
   0   1   1       2163.22       2111.62        42.05 o
   1   1   1        459.96        599.40        11.60 o
   2   1   1          0.06          5.98         1.07 o
   3   1   1       1523.31       1558.84        43.75 o
   4   1   1        346.19        304.71        11.06 o
   5   1   1         85.51         97.62         5.92 o
   6   1   1         20.71         12.38         4.32 o
   7   1   1          5.89          4.50         1.95 o
  -8   2   1          0.58          5.64         2.81 o
  -7   2   1          0.08          5.37         2.02 o
  -6   2   1         40.01         35.38         2.30 o
  -5   2   1        112.64        102.00         3.01 o
  -4   2   1         10.90         10.05         2.21 o
  -3   2   1       3231.34       3157.40        72.41 o
  -2   2   1       5356.04       5513.52       113.17 o
  -1   2   1        656.01        777.46        13.35 o
   0   2   1       7170.96       7002.09       152.57 o
   1   2   1      57707.01      31720.98      1719.05 o
   2   2   1       1817.22       1815.52        38.32 o
   3   2   1        855.62        957.07        18.62 o
   4   2   1       1665.36       1628.24        33.64 o
   5   2   1         31.34         33.15         1.50 o
   6   2   1          1.10          2.53         1.96 o
   7   2   1         15.46         15.03         2.72 o
  -8   3   1          0.02         -0.89         3.31 o
  -7   3   1          1.15          5.24         4.89 o
  -6   3   1         35.77         29.24         3.29 o
  -5   3   1          0.98         -1.66         1.66 o
  -4   3   1          0.93          3.20         4.85 o
  -3   3   1          0.83          1.52         1.18 o
  -2   3   1         23.53         18.32         1.14 o
  -1   3   1        799.91        830.19        14.59 o
   0   3   1         32.62         48.74         1.13 o
   1   3   1         23.10         26.76         1.12 o
   2   3   1       4837.02       5009.03        96.58 o
   3   3   1        362.68        347.22         7.69 o
   4   3   1        315.73        320.38         7.79 o
   5   3   1        423.43        433.76        13.34 o
   6   3   1         92.96        114.85         6.08 o
   7   3   1          7.02          3.67         3.16 o
  -8   4   1          3.51          9.83         4.00 o
  -7   4   1         33.80         43.61         5.09 o
  -6   4   1         22.69         19.06         3.56 o
  -5   4   1        237.23        242.30         8.20 o
  -4   4   1        207.94        134.73         5.95 o
  -3   4   1         83.62        122.32         3.03 o
  -2   4   1        820.94        874.06        15.04 o
  -1   4   1          2.31          2.99         0.74 o
   0   4   1         33.83         41.66         1.34 o
   1   4   1         20.08         28.39         1.15 o
   2   4   1        109.62        126.63         5.27 o
   3   4   1          3.14          4.73         1.17 o
   4   4   1        128.56        127.66         5.01 o
   5   4   1         10.60         10.91         3.85 o
   6   4   1         61.80         71.48         4.62 o
   7   4   1         10.02         15.27         3.92 o
  -8   5   1          6.64          9.77         4.55 o
  -7   5   1         10.84         18.67         6.37 o
  -6   5   1         19.34         26.19         6.31 o
  -5   5   1        408.76        434.58        13.86 o
  -3   5   1       1632.37       1728.72        29.63 o
  -2   5   1        149.33        210.99         3.87 o
  -1   5   1       1755.73       1653.90        29.03 o
   0   5   1       4746.85       4601.68        83.24 o
   1   5   1         10.10         19.73         1.64 o
   2   5   1         30.30         21.41         1.18 o
   3   5   1        398.13        383.97        15.51 o
   4   5   1         17.75         11.63         2.38 o
   5   5   1         46.11         43.87         3.29 o
   6   5   1          1.96         -0.34         3.55 o
   7   5   1          1.22         -2.13         4.24 o
  -8   6   1          3.93          5.60         4.70 o
  -7   6   1         21.01         21.67         6.91 o
  -6   6   1         75.30         64.01         4.30 o
  -5   6   1        116.84        100.31         5.23 o
  -4   6   1        390.58        339.91         6.88 o
  -3   6   1        583.53        567.59        13.11 o
  -2   6   1        161.71        161.32         3.21 o
  -1   6   1       1152.98       1075.54        18.65 o
   0   6   1       2692.43       2703.95        42.20 o
   1   6   1       1108.11       1034.25        18.85 o
   2   6   1        122.74        128.71         3.32 o
   3   6   1        592.41        569.44        17.41 o
   4   6   1        138.89        142.58         6.08 o
   5   6   1          4.81          5.62         3.02 o
   6   6   1         44.59         45.51         4.92 o
  -7   7   1          0.05         -3.02         3.81 o
  -6   7   1          0.46          4.13         3.62 o
  -5   7   1         68.70         57.34         4.92 o
  -4   7   1          3.30          2.41         1.55 o
  -3   7   1       1551.50       1474.51        29.09 o
  -2   7   1        975.76        940.15        15.75 o
  -1   7   1         74.39         74.14         2.73 o
   0   7   1       1006.41       1049.78        16.02 o
   1   7   1       2760.78       2610.49        48.91 o
   2   7   1        151.73        139.24         4.67 o
   3   7   1        174.48        175.51         8.01 o
   4   7   1        217.67        206.41         7.77 o
   5   7   1         46.41         52.07         4.06 o
   6   7   1          1.60         -0.83         4.52 o
  -7   8   1          1.58          2.34         5.07 o
  -6   8   1          0.86         -0.98         3.57 o
  -5   8   1          0.39         -1.95         2.04 o
  -4   8   1         15.67         12.49         1.89 o
  -3   8   1         18.69         23.97         1.95 o
  -2   8   1          3.78          2.28         1.32 o
  -1   8   1        528.14        546.98         9.94 o
   0   8   1         26.89         29.04         1.50 o
   1   8   1        541.44        539.71        12.05 o
   2   8   1        192.80        184.70         5.11 o
   3   8   1         10.23          5.36         2.19 o
   4   8   1         22.83         15.33         3.60 o
   5   8   1         39.94         41.70         4.35 o
   6   8   1          2.29          6.21         5.30 o
  -7   9   1          9.07          5.03         4.55 o
  -6   9   1          5.96          1.83         4.17 o
  -5   9   1        186.42        206.18         5.52 o
  -4   9   1        209.47        202.80         5.52 o
  -3   9   1        190.32        166.50         4.73 o
  -2   9   1        320.95        304.40         5.91 o
  -1   9   1        214.73        197.99         5.69 o
   0   9   1         62.76         74.89         3.22 o
   1   9   1         18.32         15.58         2.22 o
   2   9   1         12.64         16.07         2.21 o
   3   9   1         16.00         16.27         2.19 o
   4   9   1          1.43          3.08         3.69 o
   5   9   1          0.50          2.40         5.05 o
  -7  10   1         14.32         27.46        13.11 o
  -6  10   1          9.46          9.31         4.44 o
  -5  10   1         41.60         44.78         3.12 o
  -4  10   1        286.97        296.86         7.80 o
  -3  10   1        223.73        198.60         5.60 o
  -2  10   1         36.83         41.46         2.99 o
  -1  10   1        566.21        613.82        12.56 o
   0  10   1         14.55         13.08         2.79 o
   1  10   1          0.09          0.44         2.42 o
   2  10   1        156.26        154.38         5.28 o
   3  10   1         13.00         16.52         2.41 o
   4  10   1          0.69         -1.15         4.13 o
   5  10   1          6.32         11.70         5.90 o
  -6  11   1         12.09          6.63         3.44 o
  -5  11   1         17.12         21.33         2.96 o
  -4  11   1         47.73         51.38         4.88 o
  -3  11   1        226.98        215.05         6.12 o
  -2  11   1          1.60          5.21         3.85 o
  -1  11   1         31.41         38.65         2.63 o
   0  11   1        481.40        478.72        13.69 o
   1  11   1        235.33        214.65         6.52 o
   2  11   1         37.89         37.11         3.07 o
   3  11   1         42.82         42.34         3.50 o
   4  11   1         26.59         27.31         5.09 o
  -5  12   1          2.15          5.54         3.00 o
  -4  12   1          1.59          1.02         2.93 o
  -3  12   1          3.14          1.08         3.22 o
  -2  12   1          0.70         -4.26         4.29 o
  -1  12   1          0.03          2.50         3.04 o
   0  12   1         29.88         46.35         4.19 o
   1  12   1         19.01         16.62         3.17 o
   2  12   1         27.18         28.57         3.23 o
   3  12   1          2.96          2.06         2.82 o
  -5  13   1          4.50          9.01         3.87 o
  -4  13   1          0.01          2.75         3.77 o
  -3  13   1          3.13         12.03         6.51 o
  -2  13   1         20.29         15.10         4.28 o
  -1  13   1          3.27         10.55         4.04 o
   0  13   1          0.62         -3.27         6.43 o
   1  13   1          0.35          4.09         4.05 o
   2  13   1          0.69         -2.26         3.27 o
  -3  14   1          5.18          5.77         4.42 o
  -2  14   1         12.39         15.27         4.55 o
  -1  14   1         10.57         12.03         4.40 o
   0  14   1          0.25          6.24         4.40 o
   1  14   1          1.89          3.89         4.39 o
   1 -15   2         40.34         44.33         6.96 o
   2 -15   2          5.49         -1.90         6.52 o
  -1 -14   2          0.00         -0.44         4.40 o
   0 -14   2         14.87         11.85         4.42 o
   1 -14   2          4.09          4.26         4.32 o
   2 -14   2          8.00         13.62         4.24 o
   3 -14   2         55.06         64.06         7.66 o
   4 -14   2         21.79         19.22         5.70 o
  -3 -13   2          0.04         -2.97         3.03 o
  -2 -13   2          0.96          1.55         3.25 o
  -1 -13   2          4.54          4.88         5.87 o
   0 -13   2          0.91         -0.65         4.06 o
   1 -13   2          3.30          1.59         4.06 o
   2 -13   2         16.60         20.53         5.73 o
   3 -13   2          3.53         -1.66         3.96 o
   4 -13   2          4.16         -0.75         3.74 o
   5 -13   2         17.98         13.66         3.46 o
  -4 -12   2          2.20         -0.21         5.12 o
  -3 -12   2          0.46          1.27         2.80 o
  -2 -12   2         25.19         25.55         3.24 o
  -1 -12   2         11.58         12.23         3.10 o
   0 -12   2          0.16         -0.11         3.58 o
   1 -12   2          0.51         -2.49         2.49 o
   2 -12   2          7.69          8.75         5.08 o
   3 -12   2          7.20          0.38         3.27 o
   4 -12   2         23.35         28.40         3.21 o
   5 -12   2         15.81         25.50         4.19 o
   6 -12   2          0.14         -3.70         3.70 o
  -4 -11   2          9.20          0.61         4.69 o
  -3 -11   2          2.29          4.60         2.50 o
  -2 -11   2         52.11         46.60         3.11 o
  -1 -11   2        177.49        181.65         5.91 o
   0 -11   2         99.39        118.52         5.82 o
   1 -11   2         10.68          4.66         2.36 o
   2 -11   2        232.80        247.14         6.64 o
   3 -11   2        106.70        114.35         4.41 o
   4 -11   2          1.32          1.14         2.61 o
   5 -11   2         37.97         42.04         3.16 o
   6 -11   2          7.12          2.92         3.96 o
  -5 -10   2          0.12         -4.44         4.44 o
  -4 -10   2         19.76         23.09         4.41 o
  -3 -10   2         96.73         93.66         3.83 o
  -2 -10   2          0.63          0.65         2.68 o
  -1 -10   2        532.81        516.82        11.93 o
   0 -10   2        260.36        262.34         6.12 o
   1 -10   2        111.88        141.74         7.73 o
   2 -10   2        446.40        384.07         7.22 o
   3 -10   2        280.94        299.57         7.25 o
   4 -10   2        153.17        164.96         5.18 o
   5 -10   2          9.79         11.23         2.48 o
   6 -10   2         41.55         49.38         5.05 o
   7 -10   2         11.28         16.83         5.64 o
  -5  -9   2          1.23         -2.43         3.89 o
  -4  -9   2          8.81          6.09         4.17 o
  -3  -9   2          2.32          3.96         1.95 o
  -2  -9   2         66.34         62.58         2.83 o
  -1  -9   2          7.61          4.83         2.71 o
   0  -9   2        559.33        514.27         9.54 o
   1  -9   2        368.98        338.37         6.36 o
   2  -9   2          8.51          2.18         1.48 o
   3  -9   2        356.58        316.12         7.32 o
   4  -9   2        352.18        344.78         8.46 o
   5  -9   2         22.02         18.98         2.28 o
   6  -9   2         34.49         35.51        12.31 o
   7  -9   2         29.10         33.55         6.05 o
  -6  -8   2          0.76         -4.06         4.06 o
  -5  -8   2         15.91         14.28         3.79 o
  -4  -8   2          0.90          3.50         3.19 o
  -3  -8   2         68.29         61.32         4.21 o
  -2  -8   2         73.81         65.45         2.79 o
  -1  -8   2        187.73        177.07         4.93 o
   0  -8   2         21.62         27.17         3.06 o
   1  -8   2         56.22         74.74         2.14 o
   2  -8   2          0.71          1.97         1.26 o
   3  -8   2         18.54         14.32         1.89 o
   4  -8   2          3.71          1.63         1.81 o
   5  -8   2         67.08         69.12         4.72 o
   6  -8   2          9.56          3.05         7.52 o
   7  -8   2         32.05         44.09         5.76 o
  -6  -7   2          3.48          5.60         3.78 o
  -5  -7   2         87.48         84.42         4.74 o
  -4  -7   2        126.82        101.63         5.26 o
  -3  -7   2         50.63         51.37         2.20 o
  -2  -7   2        736.31        707.71        19.48 o
  -1  -7   2        863.70        877.57        16.82 o
   0  -7   2        496.41        566.72         9.40 o
   1  -7   2       1176.45       1193.06        18.20 o
   2  -7   2       1756.08       1873.01        35.26 o
   3  -7   2         93.11         84.88         5.37 o
   4  -7   2        692.73        671.53        14.67 o
   5  -7   2          0.50         -0.24         3.04 o
   6  -7   2          0.27          4.33         3.51 o
   7  -7   2          0.39          5.56         4.52 o
  -7  -6   2          4.36          1.06         4.51 o
  -6  -6   2          0.00         -3.30         3.30 o
  -5  -6   2         73.74         81.74         5.92 o
  -4  -6   2        228.39        220.70         7.96 o
  -3  -6   2         25.93         17.49         2.33 o
  -2  -6   2       1463.28       1505.65        28.27 o
  -1  -6   2       3011.63       2961.19        50.54 o
   0  -6   2       1323.84       1333.39        22.91 o
   1  -6   2         13.81         41.31         1.83 o
   2  -6   2       2298.49       2334.25        43.80 o
   3  -6   2       2992.28       2817.42        59.02 o
   4  -6   2        289.58        309.85         7.07 o
   5  -6   2        300.53        309.90        10.56 o
   6  -6   2         97.04         98.11         5.66 o
   7  -6   2          0.53          5.15         4.08 o
   8  -6   2          7.44         12.86         4.81 o
  -7  -5   2          0.94          2.96         3.93 o
  -6  -5   2          0.85          0.51         2.83 o
  -5  -5   2         44.51         42.97         4.64 o
  -4  -5   2         38.23         32.34         2.55 o
  -3  -5   2        254.91        237.29        13.21 o
  -2  -5   2        148.85        186.97         4.28 o
  -1  -5   2       1868.86       1808.71        30.82 o
   0  -5   2       1574.63       1512.37        30.12 o
   1  -5   2       2832.31       3093.82        59.52 o
   2  -5   2       4641.89       4793.82        81.54 o
   3  -5   2       5642.94       5610.84        95.33 o
   5  -5   2         20.67         25.21         2.72 o
   6  -5   2        154.69        158.77         7.94 o
   7  -5   2         68.95         77.12         5.18 o
   8  -5   2          0.30          7.76         4.32 o
  -7  -4   2          9.29         19.82         3.50 o
  -6  -4   2          0.18         -2.38         2.38 o
  -5  -4   2         10.31          9.29         2.07 o
  -4  -4   2         32.51         31.23         2.25 o
  -3  -4   2         42.98         49.95         2.85 o
  -2  -4   2       1472.61       1599.50        39.68 o
  -1  -4   2         17.01         20.27         1.26 o
   0  -4   2        823.29        785.20        15.25 o
   1  -4   2       1009.65        949.64        17.69 o
   2  -4   2         51.16         48.79         2.61 o
   3  -4   2       1285.06       1314.63        32.70 o
   4  -4   2        400.33        391.16        12.16 o
   5  -4   2          7.24          5.33         2.13 o
   6  -4   2         66.94         87.66         8.41 o
   7  -4   2         49.03         60.09         4.32 o
   8  -4   2          0.93          2.97         3.76 o
  -7  -3   2         12.98         24.84         2.88 o
  -6  -3   2         54.81         70.30         3.37 o
  -5  -3   2        601.28        574.04        14.73 o
  -4  -3   2        340.20        383.37         8.32 o
  -3  -3   2       2831.34       2843.70        58.59 o
  -2  -3   2       2344.54       2433.25        70.57 o
  -1  -3   2        252.46        273.21         9.17 o
   0  -3   2       3036.09       3165.00        62.80 o
   1  -3   2         60.99         73.41         1.57 o
   2  -3   2          0.58         -0.51         0.51 o
   3  -3   2        340.41        374.00        13.25 o
   4  -3   2         94.78         90.79         2.97 o
   5  -3   2        159.52        145.05         5.45 o
   6  -3   2          0.41          0.21         2.14 o
   7  -3   2          0.19          3.81         2.69 o
   8  -3   2          5.67          7.53         2.97 o
  -7  -2   2          1.12         -0.14         6.98 o
  -6  -2   2         33.64         44.87         5.07 o
  -5  -2   2        419.79        420.06        15.04 o
  -4  -2   2       1024.26       1088.34        36.09 o
  -3  -2   2       1688.76       1712.34        55.88 o
  -2  -2   2       7331.79       7406.03       169.36 o
  -1  -2   2        660.30        732.70        16.01 o
   0  -2   2       2532.19       2666.86        52.94 o
   1  -2   2       5606.17       5738.61        97.78 o
   2  -2   2       2221.33       2223.17        45.87 o
   3  -2   2        200.05        193.18         6.56 o
   4  -2   2        271.50        278.36         6.74 o
   5  -2   2         23.32         16.89         1.25 o
   6  -2   2          3.33          3.58         2.01 o
   7  -2   2          2.09          1.81         2.31 o
   8  -2   2          3.71          4.66         2.54 o
  -7  -1   2         12.12          8.39         4.92 o
  -6  -1   2         23.61         24.98         4.49 o
  -5  -1   2        239.58        253.50        10.23 o
  -4  -1   2        985.73        976.60        32.44 o
  -3  -1   2          1.89          2.68         1.84 o
  -2  -1   2       2412.32       2244.93        72.78 o
  -1  -1   2       7940.63       8017.69       150.91 o
   0  -1   2        182.71        227.57         8.93 o
   1  -1   2       2130.57       2283.59        55.23 o
   2  -1   2      12943.39      13016.06       298.00 o
   3  -1   2       2728.03       2749.64        72.77 o
   4  -1   2         58.16         71.05         1.97 o
   5  -1   2        921.02        956.56        22.13 o
   6  -1   2        345.05        323.16        12.58 o
   7  -1   2         33.05         27.37         2.52 o
   8  -1   2         14.47         11.30         2.41 o
  -7   0   2          0.52         -3.93         4.88 o
  -6   0   2          3.42          7.86         4.18 o
  -5   0   2         18.13         22.72         4.58 o
  -4   0   2         44.90         33.25         4.45 o
  -3   0   2         26.15         24.34         3.30 o
  -2   0   2       2148.70       2175.10        99.72 o
  -1   0   2      11520.85      10362.33       562.03 o
   0   0   2         79.38         89.46         2.00 o
   1   0   2        565.10        632.51        11.30 o
   2   0   2        939.44       1101.38        38.75 o
   3   0   2        955.98        497.56        23.39 o
   4   0   2        547.57        536.83        18.18 o
   5   0   2         47.34         61.23         4.16 o
   6   0   2        127.65        144.39         6.06 o
   7   0   2         32.94         34.45         2.52 o
   8   0   2          7.61          0.58         2.20 o
  -7   1   2          5.15          9.67         2.06 o
  -6   1   2         11.97         15.72         5.89 o
  -5   1   2          0.24          2.15         4.04 o
  -4   1   2        219.74        217.54        11.74 o
  -3   1   2         48.09         63.62         5.10 o
  -2   1   2         23.85         41.90         2.92 o
  -1   1   2       6301.33       6138.69       159.10 o
   0   1   2        269.81        302.63         6.72 o
   1   1   2         17.95         13.99         0.70 o
   2   1   2         33.67         28.58         0.90 o
   3   1   2         87.72        106.52         2.58 o
   4   1   2        393.83        446.68         9.44 o
   5   1   2         26.34         28.56         1.32 o
   6   1   2         38.49         54.18         3.54 o
   7   1   2         16.11         23.14         2.53 o
   8   1   2          0.85         -0.81         2.33 o
  -8   2   2          0.13          2.23         2.93 o
  -7   2   2         35.90         47.83         3.03 o
  -6   2   2        306.81        324.72        15.37 o
  -5   2   2         79.74        103.42         3.08 o
  -4   2   2          4.48          9.64         1.05 o
  -3   2   2       2329.75       2366.13        54.35 o
  -2   2   2       1245.50       1384.10        38.65 o
  -1   2   2        751.64        892.89        14.40 o
   0   2   2       2182.88       2405.94        43.32 o
   1   2   2      36120.71      24064.14      1077.12 o
   2   2   2        484.39        449.56        11.80 o
   3   2   2        559.17        593.02        12.83 o
   4   2   2        118.72        113.19         2.77 o
   5   2   2         48.96         52.51         2.62 o
   6   2   2         15.46         17.80         2.47 o
   7   2   2          0.00          0.92         2.75 o
  -8   3   2         20.03         27.60         3.93 o
  -7   3   2          4.86          6.94         4.13 o
  -6   3   2        119.41        112.51         5.04 o
  -5   3   2        680.05        651.90        22.63 o
  -4   3   2         38.70         56.47         2.19 o
  -3   3   2       2205.50       2056.95        60.00 o
  -2   3   2       5382.88       5420.22       100.86 o
  -1   3   2       3698.39       3924.91        68.54 o
   0   3   2        670.87        694.75        11.47 o
   1   3   2       1599.35       1572.42        44.07 o
   2   3   2        315.10        252.63         5.16 o
   3   3   2         11.78         12.09         1.33 o
   4   3   2        953.88        941.27        24.62 o
   5   3   2        100.31        101.95         4.59 o
   6   3   2          0.64         -2.05         2.67 o
   7   3   2         41.36         44.96         4.12 o
  -8   4   2          0.33         -0.65         4.05 o
  -7   4   2          6.32          0.40         3.01 o
  -6   4   2          1.51          4.83         2.56 o
  -5   4   2          1.33         -0.76         3.81 o
  -4   4   2         20.35         19.13         4.54 o
  -3   4   2        109.85        133.96         2.93 o
  -2   4   2       1862.81       1823.23        29.64 o
  -1   4   2       4060.53       4069.44        80.82 o
   0   4   2       1093.57       1161.63        20.63 o
   1   4   2       1426.57       1417.39        24.19 o
   2   4   2      10795.78       9942.26       377.06 o
   3   4   2        437.00        395.74        21.86 o
   4   4   2         41.98         42.25         2.45 o
   5   4   2        428.62        423.96        13.53 o
   6   4   2         33.74         46.99         4.11 o
   7   4   2          1.40          2.16         3.90 o
  -8   5   2          5.74         14.91        10.11 o
  -7   5   2          0.39          1.90         3.40 o
  -6   5   2         20.20         24.82         3.23 o
  -5   5   2         48.58         40.66         3.14 o
  -4   5   2        222.36        244.44         7.40 o
  -3   5   2         23.56         26.38         1.12 o
  -2   5   2       1009.41       1196.50        19.61 o
  -1   5   2         93.94        106.54         2.31 o
   0   5   2        262.73        270.82         6.07 o
   1   5   2        115.11        103.10         3.15 o
   2   5   2        489.42        518.15         9.12 o
   3   5   2        905.20        878.15        38.01 o
   4   5   2         80.74         78.29         4.16 o
   5   5   2         63.88         56.55         3.53 o
   6   5   2         52.05         70.48         5.32 o
   7   5   2          3.10          3.74         4.48 o
  -8   6   2          0.27          1.12         4.58 o
  -7   6   2          3.94          5.15         6.35 o
  -6   6   2         79.55         90.98         5.73 o
  -5   6   2         11.29         11.47         2.90 o
  -4   6   2        848.43        834.53        16.67 o
  -3   6   2        652.02        697.82        16.00 o
  -2   6   2         26.12         32.65         2.02 o
  -1   6   2       1198.34       1273.40        20.59 o
   0   6   2        687.46        618.40         9.56 o
   1   6   2         66.22         62.61         3.18 o
   2   6   2        104.40        115.96         3.99 o
   3   6   2          1.23          3.65         1.54 o
   4   6   2          8.29          6.13         2.70 o
   5   6   2          1.69         -3.57         3.57 o
   6   6   2          1.11         -1.01         4.26 o
  -7   7   2          5.13          2.14         3.84 o
  -6   7   2         20.01         21.63         3.64 o
  -5   7   2        200.08        216.04         7.61 o
  -4   7   2         25.91         35.56         2.12 o
  -3   7   2       2494.55       2433.75        47.84 o
  -2   7   2       1386.86       1404.19        24.90 o
  -1   7   2         23.62         25.35         1.56 o
   0   7   2       1204.06       1189.07        18.16 o
   1   7   2        355.68        329.10         6.48 o
   2   7   2          6.46          3.20         1.80 o
   3   7   2         54.14         48.89         2.65 o
   4   7   2         81.54         71.49         5.01 o
   5   7   2         24.19         17.94         4.20 o
   6   7   2          0.33         -3.36         4.74 o
  -7   8   2          0.68          0.18         4.12 o
  -6   8   2         26.61         22.18         5.09 o
  -5   8   2         47.80         43.65         2.74 o
  -4   8   2         36.65         28.27         2.13 o
  -3   8   2        209.57        190.65         4.95 o
  -2   8   2        622.49        598.30        10.30 o
  -1   8   2          4.98          8.53         1.49 o
   0   8   2        516.00        523.37         9.59 o
   1   8   2        287.65        275.14         6.42 o
   2   8   2        194.15        187.15         5.77 o
   3   8   2          4.10          1.69         2.81 o
   4   8   2        131.04        125.42         6.66 o
   5   8   2         35.31         43.39         5.37 o
   6   8   2          1.75          9.84         5.44 o
  -7   9   2          0.03         -5.43         6.98 o
  -6   9   2          0.96         -1.10         4.02 o
  -5   9   2          3.22          4.31         2.15 o
  -4   9   2         33.94         27.17         2.35 o
  -3   9   2          2.81         -0.78         2.00 o
  -2   9   2        907.13        905.84        15.39 o
  -1   9   2        504.24        495.58         9.82 o
   0   9   2        546.69        559.49         9.88 o
   1   9   2         81.51         82.84         3.49 o
   2   9   2        228.75        216.29         5.94 o
   3   9   2         28.68         28.93         2.90 o
   4   9   2         19.94         17.22         3.97 o
   5   9   2         20.81         23.46         5.56 o
  -6  10   2          3.31          3.51         4.40 o
  -5  10   2          0.74          1.03         2.43 o
  -4  10   2         33.47         43.25         2.79 o
  -3  10   2         24.97         22.85         2.48 o
  -2  10   2          7.57         11.38         3.37 o
  -1  10   2          2.08          4.05         2.19 o
   0  10   2          0.18          4.99         2.37 o
   1  10   2          4.41          6.26         2.42 o
   2  10   2         21.79         20.36         2.52 o
   3  10   2         26.20         32.15         3.18 o
   4  10   2          0.41         -0.35         4.02 o
  -6  11   2         12.93          9.88         3.57 o
  -5  11   2         14.83         15.94         3.38 o
  -4  11   2        108.98        111.55         4.30 o
  -3  11   2         21.05         26.43         3.41 o
  -2  11   2         30.99         37.81         3.95 o
  -1  11   2         83.94         95.44         3.86 o
   0  11   2         35.49         36.50         3.91 o
   1  11   2         17.48         19.13         2.92 o
   2  11   2         54.61         54.57         3.28 o
   3  11   2          1.09          0.15         2.99 o
   4  11   2          6.68          8.28         4.83 o
  -5  12   2         11.02         15.47         3.22 o
  -4  12   2          6.07          5.47         3.06 o
  -3  12   2        148.74        165.20         8.53 o
  -2  12   2         50.35         41.94         4.27 o
  -1  12   2          9.63         11.25         2.59 o
   0  12   2         56.81         70.39         4.71 o
   1  12   2         57.98         62.85         4.52 o
   2  12   2         10.85         17.90         3.13 o
   3  12   2         13.44         15.64         3.69 o
  -5  13   2          6.17          5.94         5.19 o
  -4  13   2          1.95          7.80         3.86 o
  -3  13   2         36.56         42.89         4.64 o
  -2  13   2         59.19         63.65         4.67 o
  -1  13   2          0.47         -0.04         3.91 o
   0  13   2          5.35          8.39         4.17 o
   1  13   2         67.72         72.39         5.06 o
   2  13   2         13.48         13.90         3.76 o
  -3  14   2          2.78          0.44         4.31 o
  -2  14   2          2.25          0.65         4.00 o
  -1  14   2          0.44          3.32         4.32 o
   0  14   2          1.85          1.03         4.40 o
   1  14   2          2.01         -0.98         6.44 o
   0 -15   3          0.27         -6.72         6.72 o
   1 -15   3          0.06          1.22         9.74 o
   2 -15   3          2.66          7.92         6.62 o
  -2 -14   3          1.78         -5.41         5.41 o
  -1 -14   3          8.04          7.18         4.52 o
   0 -14   3         18.73         16.18         4.63 o
   1 -14   3         13.39         16.12         4.55 o
   2 -14   3          0.08          4.87         4.06 o
   3 -14   3         12.24         16.95         6.31 o
   4 -14   3          2.71          4.08         4.52 o
  -3 -13   3          0.21          1.82         3.84 o
  -2 -13   3         55.78         57.47         4.87 o
  -1 -13   3          2.95         -0.59         5.38 o
   0 -13   3         35.79         19.64         7.99 o
   1 -13   3        180.04        186.60         9.72 o
   2 -13   3         87.53         98.76        11.52 o
   3 -13   3         28.17         16.39         4.11 o
   4 -13   3         88.69         93.72         5.57 o
   5 -13   3          3.57          6.60         4.17 o
  -4 -12   3          0.43          0.92         5.10 o
  -3 -12   3          0.49         -1.14         2.76 o
  -2 -12   3          5.77         10.19         3.03 o
  -1 -12   3          0.46         -1.38         2.91 o
   0 -12   3          1.69         -3.21         4.05 o
   1 -12   3         38.73         28.87         2.79 o
   2 -12   3         10.91         12.66         3.61 o
   3 -12   3          0.02         -1.44         3.21 o
   4 -12   3         63.58         62.20         4.30 o
   5 -12   3         28.91         26.50         4.65 o
   6 -12   3          5.56          0.24         3.71 o
  -4 -11   3          3.90         -1.89         4.71 o
  -3 -11   3          0.64         -0.28         2.46 o
  -2 -11   3         21.20         17.89         2.99 o
  -1 -11   3          0.35         -2.53         2.53 o
   0 -11   3          0.52         -1.40         3.05 o
   1 -11   3         13.26          6.79         2.86 o
   2 -11   3          1.62          5.87         2.78 o
   3 -11   3          0.50         -2.23         2.47 o
   4 -11   3         10.09          6.16         2.70 o
   5 -11   3         23.75         24.65         3.13 o
   6 -11   3          2.11         -4.67         4.82 o
  -5 -10   3          0.10         -1.41         4.32 o
  -4 -10   3          6.68         10.66         4.30 o
  -3 -10   3         59.75         52.56         2.86 o
  -2 -10   3          1.55         -1.86         2.32 o
  -1 -10   3          3.95          0.58         2.30 o
   0 -10   3        494.65        504.44         9.50 o
   1 -10   3        161.49        184.29         5.15 o
   2 -10   3          3.80          6.78         1.73 o
   3 -10   3        179.67        182.16         5.32 o
   4 -10   3         14.44         15.17         2.47 o
   5 -10   3          8.98          5.56         3.31 o
   6 -10   3         49.97         48.61         5.59 o
  -6  -9   3          3.50          4.03         5.41 o
  -5  -9   3          0.63         -3.83         3.84 o
  -4  -9   3        170.44        154.52        10.35 o
  -3  -9   3         32.60         38.71         3.47 o
  -2  -9   3          2.06          1.34         2.29 o
  -1  -9   3        202.51        182.16         5.32 o
   0  -9   3        355.42        342.10         6.70 o
   1  -9   3        432.80        467.89         8.38 o
   2  -9   3         12.39         12.64         1.59 o
   3  -9   3        394.16        377.28        10.13 o
   4  -9   3        345.96        338.80         8.40 o
   5  -9   3          2.81          1.63         2.16 o
   6  -9   3         27.67         22.69        10.01 o
   7  -9   3          1.69          0.35         5.37 o
  -6  -8   3          0.08         -3.98         3.98 o
  -5  -8   3          6.14          3.27         3.61 o
  -4  -8   3         14.53         15.91         3.31 o
  -3  -8   3         77.98         84.10         3.74 o
  -2  -8   3        168.46        175.27         4.85 o
  -1  -8   3         27.04         27.66         1.91 o
   0  -8   3        520.08        490.50        10.75 o
   1  -8   3        870.84        867.90        14.68 o
   2  -8   3        121.07        152.15         3.63 o
   3  -8   3        133.93        136.54         4.46 o
   4  -8   3       1175.41       1153.29        24.68 o
   5  -8   3        116.04        117.33         6.56 o
   6  -8   3         20.82         20.14         6.63 o
   7  -8   3         26.26         38.18         5.72 o
  -6  -7   3          1.27         -3.12         3.66 o
  -5  -7   3          0.15          1.34         3.14 o
  -4  -7   3          0.95         -0.72         2.76 o
  -3  -7   3          4.53          8.88         2.01 o
  -2  -7   3         25.44         27.34         2.06 o
  -1  -7   3        237.02        240.59         5.27 o
   0  -7   3        644.40        617.65        10.30 o
   1  -7   3        942.23        846.63        14.55 o
   2  -7   3        759.71        728.99        14.12 o
   3  -7   3         66.66         68.41         3.15 o
   4  -7   3       1715.97       1648.63        34.82 o
   5  -7   3        245.31        245.20        13.81 o
   6  -7   3          3.63         -3.36         3.36 o
   7  -7   3         38.71         54.52         5.61 o
  -7  -6   3          1.60         -2.36         4.35 o
  -6  -6   3          2.19          3.67         3.30 o
  -5  -6   3         21.62         17.84         3.68 o
  -4  -6   3        138.20        118.41         5.27 o
  -3  -6   3          2.75          0.74         3.62 o
  -2  -6   3        576.48        562.70        10.87 o
  -1  -6   3        894.25        949.19        15.58 o
   0  -6   3          2.68          3.74         0.83 o
   1  -6   3       3547.98       4098.21        63.59 o
   2  -6   3         52.88         58.00         2.06 o
   3  -6   3        164.97        153.65         4.69 o
   4  -6   3         18.85         18.82         1.46 o
   5  -6   3        202.20        212.24        10.12 o
   6  -6   3          8.12         11.94         3.22 o
   7  -6   3          0.04          0.22         4.07 o
   8  -6   3          1.76          3.05         4.76 o
  -7  -5   3          9.05         17.23         4.00 o
  -6  -5   3         11.28          6.80         2.87 o
  -5  -5   3        242.24        280.00         9.54 o
  -4  -5   3        381.17        383.02        12.16 o
  -3  -5   3        575.07        532.74        26.07 o
  -2  -5   3        408.28        422.50         8.66 o
  -1  -5   3       2101.05       2033.78        46.92 o
   0  -5   3       3079.72       3261.57        53.20 o
   1  -5   3        182.09        239.16         5.06 o
   2  -5   3       4835.61       5204.67        96.75 o
   3  -5   3       1478.11       1551.57        26.61 o
   5  -5   3         11.89         11.80         3.75 o
   6  -5   3         26.59         20.09         3.43 o
   7  -5   3          2.89          9.26         3.56 o
   8  -5   3          0.19          4.76         4.26 o
  -7  -4   3          0.10          2.10         2.91 o
  -6  -4   3         23.65         22.95         2.65 o
  -5  -4   3          0.09          1.17         2.52 o
  -4  -4   3        411.91        460.82        12.10 o
  -3  -4   3       1027.88       1023.18        23.81 o
  -2  -4   3          2.10          4.74         1.14 o
  -1  -4   3       4572.97       4550.84       117.92 o
   0  -4   3      10047.00       9608.97       195.41 o
   1  -4   3       3312.26       3422.14        63.16 o
   2  -4   3        740.18        820.97        15.23 o
   3  -4   3       1833.49       1868.40        46.41 o
   4  -4   3       1476.37       1213.11       170.57 o
   5  -4   3        153.54        178.47         6.53 o
   6  -4   3        241.00        211.07         9.47 o
   7  -4   3         53.98         50.95         4.17 o
   8  -4   3          3.09          1.29         3.48 o
  -7  -3   3          3.33          4.74         2.08 o
  -6  -3   3          2.56          2.42         1.73 o
  -5  -3   3         11.11         16.53         1.30 o
  -4  -3   3          1.03          2.91         0.92 o
  -3  -3   3         20.09         13.19         0.96 o
  -2  -3   3        917.45        970.15        24.06 o
  -1  -3   3       1704.74       1720.85        46.36 o
   0  -3   3       4757.45       4521.91        76.98 o
   1  -3   3       2000.56       1993.94        34.22 o
   2  -3   3        138.53        125.05         3.08 o
   3  -3   3       5250.33       5269.46       122.67 o
   4  -3   3       2022.03       2054.59        47.43 o
   5  -3   3         38.49         25.88         3.88 o
   6  -3   3          5.45          7.84         2.54 o
   7  -3   3         38.37         36.59         3.43 o
   8  -3   3         11.12         13.35         3.13 o
  -7  -2   3          0.18          5.83         5.12 o
  -6  -2   3          3.35          3.46         3.92 o
  -5  -2   3          9.66          9.25         3.84 o
  -4  -2   3         75.77         98.53         5.67 o
  -3  -2   3         10.22         19.25         0.82 o
  -2  -2   3          6.78          7.20         0.87 o
   0  -2   3       3413.99       3354.98       138.25 o
   1  -2   3        588.06        634.89         9.64 o
   3  -2   3        369.08        424.22        11.48 o
   4  -2   3        332.78        344.46         8.24 o
   5  -2   3        224.19        224.17         7.34 o
   6  -2   3          8.00         10.14         2.23 o
   7  -2   3          7.42         14.85         1.92 o
   8  -2   3          8.67         12.24         2.83 o
  -7  -1   3         18.29         15.68         5.25 o
  -6  -1   3         98.03        125.23         7.68 o
  -5  -1   3        533.15        554.93        19.28 o
  -4  -1   3        114.01        108.19         5.32 o
  -3  -1   3        449.61        451.43        21.73 o
  -2  -1   3       2098.43       2143.71        56.74 o
  -1  -1   3      10381.97      10106.84       214.71 o
   0  -1   3       2306.78       2308.09        46.39 o
   1  -1   3       1025.43       1128.89        28.09 o
   2  -1   3        582.57        625.14        18.25 o
   3  -1   3        194.49        221.00         4.95 o
   4  -1   3        122.47        133.03         3.43 o
   5  -1   3          0.34          1.45         0.97 o
   6  -1   3        214.48        202.17         8.35 o
   7  -1   3          8.99          4.76         2.35 o
   8  -1   3          0.09          0.29         1.81 o
  -7   0   3          8.00         10.05         6.17 o
  -6   0   3          0.04          4.42         6.84 o
  -5   0   3        281.80        254.95        14.39 o
  -4   0   3        680.43        606.14        29.17 o
  -3   0   3       2289.17       2711.92       124.51 o
  -2   0   3       5237.90       5111.89       135.35 o
  -1   0   3      17595.90      14935.12       400.15 o
   0   0   3       2240.20       2433.10        50.98 o
   1   0   3          6.73          7.19         0.59 o
   2   0   3       2311.25       2406.14        49.28 o
   3   0   3       2964.59       2935.32        56.28 o
   4   0   3         27.32         28.24         1.43 o
   5   0   3        592.86        590.75        12.47 o
   6   0   3         14.57         12.30         2.02 o
   7   0   3          4.23          2.64         2.24 o
   8   0   3          0.86         -2.57         2.57 o
  -8   1   3          0.25         -1.74         2.41 o
  -7   1   3          0.13         -2.37         3.43 o
  -6   1   3         54.57         43.30         3.47 o
  -5   1   3          2.01          2.04         0.97 o
  -4   1   3        530.53        473.35        11.08 o
  -3   1   3       1952.02       2006.79        46.07 o
  -2   1   3        358.92        462.14        17.51 o
  -1   1   3      12567.42      11637.23       188.86 o
   0   1   3       2689.50       2801.70        53.67 o
   1   1   3         41.09         40.71         2.05 o
   2   1   3       1013.84       1038.27        39.14 o
   3   1   3       5711.92       5555.76       117.02 o
   4   1   3       1094.68       1102.33        21.35 o
   5   1   3         86.26         86.78         2.60 o
   6   1   3        274.17        301.38        12.04 o
   7   1   3         60.17         65.78         4.70 o
  -8   2   3          0.07         -1.35         3.08 o
  -7   2   3          2.77          5.09         2.42 o
  -6   2   3         35.83         50.00         4.55 o
  -5   2   3         83.10         96.18         4.12 o
  -4   2   3        323.94        374.79         8.99 o
  -3   2   3         80.77        106.84         3.57 o
  -2   2   3        201.32        205.87         7.20 o
  -1   2   3         24.82         17.86         0.69 o
   0   2   3       9754.05       9355.35       232.52 o
   1   2   3        254.71        237.58         8.28 o
   2   2   3        461.37        458.74        13.54 o
   3   2   3        315.98        324.29         7.24 o
   4   2   3       2121.45       2125.83        45.02 o
   5   2   3         68.34         64.30         3.34 o
   6   2   3         13.87         18.30         2.81 o
   7   2   3         45.51         61.42         4.26 o
  -8   3   3          4.14          6.61         4.94 o
  -7   3   3          7.17         12.23         5.88 o
  -6   3   3         57.29         71.62         4.09 o
  -5   3   3          3.68          7.80         3.35 o
  -4   3   3          0.48          2.92         1.12 o
  -3   3   3       1214.02       1239.64        29.83 o
  -2   3   3        597.52        565.66        10.75 o
  -1   3   3         15.48         16.10         0.92 o
   0   3   3       3773.60       3984.95        83.70 o
   1   3   3       1972.63       2017.03        40.31 o
   2   3   3       1157.93       1231.23        30.52 o
   3   3   3        137.66        130.42         3.40 o
   4   3   3         68.21         73.08         4.73 o
   5   3   3         60.82         70.11         3.77 o
   6   3   3          1.98          5.52         3.07 o
   7   3   3         11.81         16.24         3.84 o
  -8   4   3         10.88         17.91         4.07 o
  -7   4   3          0.06          4.11         3.72 o
  -6   4   3         80.14         87.11         8.56 o
  -5   4   3        858.85        901.89        27.01 o
  -3   4   3        246.34        225.22         4.19 o
  -2   4   3       5125.38       5119.12        82.98 o
  -1   4   3        847.07        824.08        13.71 o
   0   4   3        147.96        184.63         4.10 o
   1   4   3       2236.06       2402.64        40.81 o
   2   4   3       7098.59       6929.98       111.79 o
   3   4   3         29.07         29.69         3.13 o
   4   4   3        728.00        717.43        19.01 o
   5   4   3         21.56         20.70         3.11 o
   6   4   3          1.37          2.50         3.49 o
   7   4   3          1.83          2.39         4.16 o
  -8   5   3          0.33         -3.07         4.16 o
  -7   5   3         21.99         20.03         3.97 o
  -6   5   3          8.88          6.65         2.93 o
  -5   5   3        378.19        343.89        11.33 o
  -4   5   3       1923.78       1843.02        45.88 o
  -3   5   3         16.81         34.40         1.31 o
  -2   5   3       5092.08       5185.79        98.99 o
  -1   5   3       3327.83       3267.58        53.29 o
   0   5   3        623.38        612.94         9.38 o
   1   5   3        278.57        261.53         4.90 o
   2   5   3        749.36        741.26        13.41 o
   3   5   3        232.34        225.64         9.49 o
   4   5   3          0.59         -2.35         3.12 o
   5   5   3        155.07        147.48         7.94 o
   6   5   3         21.40         31.75         4.50 o
   7   5   3          1.09          0.91         4.67 o
  -8   6   3          5.57          9.87         4.08 o
  -7   6   3          2.03          4.05         3.53 o
  -6   6   3          4.38          3.07         3.05 o
  -5   6   3        459.52        483.90        14.22 o
  -4   6   3         78.58         65.60         2.49 o
  -3   6   3        171.30        171.51         4.76 o
  -2   6   3         20.73         21.89         1.70 o
  -1   6   3       1012.47        969.10        15.79 o
   0   6   3       1744.12       1698.74        25.61 o
   1   6   3        234.15        227.24         4.69 o
   2   6   3        657.62        646.73        14.92 o
   3   6   3       1499.61       1381.03        35.21 o
   4   6   3         93.68         80.08         4.55 o
   5   6   3         62.12         52.21         4.74 o
   6   6   3         12.90         16.08         4.71 o
  -7   7   3         34.24         37.49         5.31 o
  -6   7   3          3.01          6.07         3.68 o
  -5   7   3         82.28         66.83         4.07 o
  -4   7   3        340.47        298.45         6.73 o
  -3   7   3        186.15        179.25         5.10 o
  -2   7   3         14.21         17.33         1.36 o
  -1   7   3          5.48          6.86         1.01 o
   0   7   3         57.43         56.76         2.69 o
   1   7   3         30.59         29.19         1.70 o
   2   7   3         50.69         39.31         2.02 o
   3   7   3         71.91         78.87         7.01 o
   4   7   3        116.63        111.23         5.87 o
   5   7   3          9.11          6.43         4.30 o
   6   7   3          0.10         -0.07         4.98 o
  -7   8   3          7.14          7.39         4.23 o
  -6   8   3         59.56         58.36         4.57 o
  -5   8   3        102.62        105.15         4.23 o
  -4   8   3         90.36         79.46         3.12 o
  -3   8   3        339.69        344.37         7.68 o
  -2   8   3        315.81        298.71         5.68 o
  -1   8   3        110.23        109.82         2.89 o
   0   8   3       1139.69       1124.65        18.86 o
   1   8   3        306.22        288.25         8.28 o
   2   8   3          7.29          6.85         1.91 o
   3   8   3        165.44        147.55         4.55 o
   4   8   3          2.71          1.67         3.43 o
   5   8   3          0.81          1.37         4.80 o
  -7   9   3          1.18         -1.82         5.86 o
  -6   9   3         14.55          7.22         4.74 o
  -5   9   3         47.97         50.55         2.72 o
  -4   9   3         10.91         14.86         2.28 o
  -3   9   3         86.75         87.08         3.60 o
  -2   9   3       1406.74       1385.29        25.04 o
  -1   9   3        353.14        349.42         7.28 o
   0   9   3         44.04         36.31         1.88 o
   1   9   3        413.88        401.97         9.45 o
   2   9   3        216.29        200.78         5.68 o
   3   9   3          2.04          2.31         2.16 o
   4   9   3         34.75         35.37         4.36 o
   5   9   3          7.14          8.38         5.54 o
  -6  10   3          3.15          1.45         5.86 o
  -5  10   3         31.05         25.81         2.77 o
  -4  10   3         15.47         10.75         2.47 o
  -3  10   3          6.33          5.94         2.35 o
  -2  10   3         59.12         56.46         2.59 o
  -1  10   3        155.17        161.57         4.51 o
   0  10   3        108.66        100.09         5.03 o
   1  10   3         57.59         73.08         3.73 o
   2  10   3        119.41        115.42         5.56 o
   3  10   3         49.41         42.03         2.95 o
   4  10   3          4.91         14.41         5.69 o
  -6  11   3          0.23         -0.32         3.43 o
  -5  11   3          0.01          0.33         2.79 o
  -4  11   3         19.29         24.24         2.96 o
  -3  11   3          2.40          3.37         2.95 o
  -2  11   3          0.92          0.36         2.91 o
  -1  11   3         83.46         83.43         4.68 o
   0  11   3         33.44         29.78         3.64 o
   1  11   3          5.93          7.96         3.36 o
   2  11   3         22.70         25.27         2.96 o
   3  11   3         17.89         16.94         2.86 o
   4  11   3          1.86          6.42         5.95 o
  -5  12   3          0.14         -0.63         3.04 o
  -4  12   3         10.98         11.26         3.63 o
  -3  12   3         34.27         34.77         3.80 o
  -2  12   3          1.94          3.12         3.48 o
  -1  12   3          9.82         14.30         2.88 o
   0  12   3         42.14         48.08         4.34 o
   1  12   3         29.22         33.75         4.08 o
   2  12   3          0.27          2.20         3.05 o
   3  12   3          2.22          6.44         3.00 o
  -4  13   3          1.42         -1.69         5.94 o
  -3  13   3         60.75         64.09         5.64 o
  -2  13   3          7.97          5.08         3.82 o
  -1  13   3          2.89          5.85         4.22 o
   0  13   3         21.47         29.35         4.75 o
   1  13   3         18.56         22.61         4.34 o
   2  13   3          6.12         -1.86         5.34 o
  -3  14   3          3.72         -0.93         4.30 o
  -2  14   3         59.47         64.81         7.27 o
  -1  14   3          9.36          7.25         5.29 o
   0  14   3          5.36         10.10         4.34 o
   0 -15   4          9.42          9.43         8.46 o
   1 -15   4          4.28         14.62        12.56 o
   2 -15   4          9.88         14.29         6.72 o
  -2 -14   4          0.08         -6.08         6.08 o
  -1 -14   4          3.86          1.47         5.41 o
   0 -14   4         19.75         16.91         4.49 o
   1 -14   4          7.91          2.25         4.36 o
   2 -14   4          0.31          2.72         4.27 o
   3 -14   4          2.83          2.34         4.26 o
   4 -14   4          7.92         10.23         6.62 o
  -3 -13   4         14.60         14.73         3.16 o
  -2 -13   4          6.01          2.16         3.37 o
  -1 -13   4          0.02         -5.94         5.94 o
   0 -13   4         16.46         13.63         4.19 o
   1 -13   4          3.85          6.97         3.98 o
   2 -13   4         16.55         14.61         5.67 o
   3 -13   4          0.19         -3.03         3.89 o
   4 -13   4          5.78          9.41        11.17 o
   5 -13   4         12.61         16.80         3.51 o
  -4 -12   4          3.07          2.91         5.09 o
  -3 -12   4         20.18         20.27         2.94 o
  -2 -12   4        104.23        107.64         4.39 o
  -1 -12   4         34.85         37.29         3.32 o
   0 -12   4         41.64         36.08         4.39 o
   1 -12   4        178.23        187.09         6.59 o
   2 -12   4         69.89         77.93         9.27 o
   3 -12   4          7.57          0.38         3.51 o
   4 -12   4         40.53         45.99         3.39 o
   5 -12   4         27.48         32.22         4.65 o
   6 -12   4          0.26         -2.76         4.87 o
  -4 -11   4          2.23         -2.42         4.46 o
  -3 -11   4          0.49         -2.48         2.48 o
  -2 -11   4         63.42         70.21         3.48 o
  -1 -11   4         69.82         73.09         4.94 o
   0 -11   4          8.10          6.10         3.15 o
   1 -11   4        156.39        136.60         5.69 o
   2 -11   4        755.26        737.08        20.02 o
   3 -11   4        139.66        147.01         5.11 o
   4 -11   4         17.86          9.36         3.49 o
   5 -11   4         92.87         93.42         4.58 o
   6 -11   4         33.75         38.08         6.39 o
  -5 -10   4          0.70          5.85         4.50 o
  -4 -10   4          0.07         -0.17         4.13 o
  -3 -10   4          4.32          1.08         2.20 o
  -2 -10   4         17.93         14.71         2.46 o
  -1 -10   4        187.43        184.57         5.62 o
   0 -10   4         78.02         79.06         2.76 o
   1 -10   4          3.01          2.47         2.05 o
   2 -10   4         56.61         47.21         2.22 o
   3 -10   4        202.99        179.56         5.35 o
   4 -10   4          7.72          6.86         3.34 o
   5 -10   4        147.81        147.87         6.08 o
   6 -10   4         32.83         41.11         6.37 o
  -6  -9   4          2.34          0.08         4.39 o
  -5  -9   4          1.29         -0.94         3.98 o
  -4  -9   4         38.05         43.31         4.36 o
  -3  -9   4         50.84         48.77         2.49 o
  -2  -9   4         64.63         62.28         2.83 o
  -1  -9   4        177.60        168.90         5.10 o
   0  -9   4        432.40        471.35         8.86 o
   1  -9   4         19.59         12.09         1.59 o
   2  -9   4         52.16         59.33         3.38 o
   3  -9   4         15.91         23.21         2.36 o
   4  -9   4         25.92         25.10         3.04 o
   5  -9   4          1.60          0.09         2.09 o
   6  -9   4          0.38          6.51         5.10 o
   7  -9   4          8.53         11.56         5.61 o
  -6  -8   4         29.13         25.82         4.37 o
  -5  -8   4          0.10          0.35         3.54 o
  -4  -8   4          4.55         11.25         3.29 o
  -3  -8   4        104.25         99.48         4.07 o
  -2  -8   4        933.42        906.51        19.54 o
  -1  -8   4          0.83          0.12         1.33 o
   0  -8   4       1659.69       1657.43        35.90 o
   1  -8   4        947.75        961.30        16.23 o
   2  -8   4        136.26        129.83         3.31 o
   3  -8   4        132.40        122.06         4.13 o
   4  -8   4        288.59        299.15         7.35 o
   5  -8   4         14.85         18.87         3.72 o
   6  -8   4          0.15         -3.80         4.39 o
   7  -8   4         45.04         51.23         6.01 o
  -6  -7   4         13.53         16.11         3.72 o
  -5  -7   4          7.64          3.92         4.29 o
  -4  -7   4          0.20         -1.95         2.80 o
  -3  -7   4        405.84        397.26         8.81 o
  -2  -7   4        470.15        465.90        11.99 o
  -1  -7   4         43.80         49.95         2.14 o
   0  -7   4       1895.96       1877.14        28.32 o
   1  -7   4       1867.67       1746.91        29.58 o
   2  -7   4        515.08        516.36        10.24 o
   3  -7   4         93.30         89.00         6.73 o
   4  -7   4        291.49        297.51         7.10 o
   5  -7   4        339.41        318.90        11.10 o
   6  -7   4          0.75         -1.19         3.83 o
   7  -7   4         10.19         12.90         4.69 o
  -7  -6   4          0.38         -4.16         4.16 o
  -6  -6   4          5.79          2.44         3.66 o
  -5  -6   4          0.09          0.33         2.72 o
  -4  -6   4         30.02         31.78         4.71 o
  -3  -6   4         77.05         53.26         3.85 o
  -2  -6   4        124.43        104.63         2.73 o
  -1  -6   4       1270.32       1361.00        25.25 o
   0  -6   4         35.77         42.41         1.52 o
   1  -6   4       2071.91       2091.19        32.75 o
   2  -6   4        879.45        811.25        15.58 o
   3  -6   4         41.65         37.92         3.41 o
   4  -6   4        659.83        684.24        14.62 o
   5  -6   4        339.98        342.28        11.49 o
   6  -6   4         71.25         68.28         5.10 o
   7  -6   4          3.17          9.13         4.10 o
  -7  -5   4          1.38          4.56         4.82 o
  -6  -5   4         22.31         26.78         3.14 o
  -5  -5   4          3.04          2.18         2.37 o
  -4  -5   4         33.32         29.13         2.58 o
  -3  -5   4          1.78          4.10         4.08 o
  -2  -5   4         30.09         30.64         2.29 o
  -1  -5   4          1.76         -0.27         0.92 o
   0  -5   4          0.88          0.92         0.73 o
   1  -5   4       2516.66       2613.39        50.37 o
   2  -5   4       1586.22       1598.55        27.40 o
   3  -5   4        108.37         92.82         2.26 o
   5  -5   4        238.97        253.46         8.78 o
   6  -5   4        146.98        149.22         7.99 o
   7  -5   4          0.17          0.63         3.52 o
   8  -5   4         15.84         23.86         4.34 o
  -7  -4   4         18.61         22.36         3.04 o
  -6  -4   4         19.23         12.78         2.28 o
  -5  -4   4         11.26         16.68         2.03 o
  -4  -4   4        370.45        357.99         9.71 o
  -3  -4   4       1040.22       1000.45        20.85 o
  -2  -4   4        163.27        160.54         4.55 o
  -1  -4   4       3299.63       3327.83        72.59 o
   0  -4   4       4369.50       4673.67        95.17 o
   1  -4   4        134.90        114.03         4.66 o
   2  -4   4       1809.31       2023.81        37.18 o
   3  -4   4        275.58        278.45         7.49 o
   4  -4   4         36.17         44.66         4.87 o
   5  -4   4         56.16         59.17         3.96 o
   6  -4   4         27.85         31.48         3.50 o
   7  -4   4          3.52          5.49         3.26 o
   8  -4   4          4.80          6.62         3.63 o
  -7  -3   4          3.37          8.11         2.18 o
  -6  -3   4          9.52         12.75         3.13 o
  -5  -3   4         30.45         22.18         3.07 o
  -4  -3   4        449.37        471.19        10.08 o
  -3  -3   4       1785.58       1789.12        36.91 o
  -2  -3   4       1345.98       1378.78        24.57 o
  -1  -3   4         60.05         42.34         2.51 o
   0  -3   4       2481.17       2425.41        43.77 o
   1  -3   4       4484.35       4705.21        76.53 o
   2  -3   4        774.98        905.85        14.18 o
   3  -3   4       2770.01       2809.50       105.57 o
   4  -3   4       2399.98       2451.97        66.67 o
   5  -3   4         11.54         14.17         3.63 o
   6  -3   4         26.53         22.26         2.08 o
   7  -3   4         19.41         17.06         3.31 o
   8  -3   4          5.56          7.74         3.30 o
  -7  -2   4          3.06          6.49         1.67 o
  -6  -2   4         49.96         45.31         2.53 o
  -5  -2   4        190.36        187.06         4.40 o
  -4  -2   4          7.67         11.50         1.20 o
  -3  -2   4       1341.38       1359.97        28.08 o
  -2  -2   4       1756.75       1751.13        39.08 o
  -1  -2   4        688.09        834.61        16.77 o
   0  -2   4       3590.35       3456.11        97.39 o
   1  -2   4      12302.93      11595.77       188.02 o
   2  -2   4       5323.24       5393.63       133.57 o
   3  -2   4        209.35        237.70         5.40 o
   4  -2   4       1646.88       1679.90        38.69 o
   5  -2   4        448.63        426.80        13.07 o
   6  -2   4          8.13          9.69         2.50 o
   7  -2   4         88.61         74.40         5.27 o
   8  -2   4         13.89         17.69         3.27 o
  -7  -1   4          5.49          3.01         5.26 o
  -6  -1   4         18.69         24.96         6.92 o
  -5  -1   4          8.13         13.96         3.57 o
  -4  -1   4        211.57        194.54        10.98 o
  -3  -1   4         16.21         36.86         3.96 o
  -2  -1   4        754.37        837.35        25.71 o
  -1  -1   4       7538.80       7749.84       153.22 o
   0  -1   4          3.10          6.04         0.49 o
   1  -1   4        627.29        622.37        14.14 o
   2  -1   4        800.12        804.89        29.57 o
   3  -1   4        293.22        274.71         6.08 o
   4  -1   4        704.10        788.25        18.30 o
   5  -1   4       1019.19       1050.62        26.25 o
   6  -1   4         12.58         12.36         2.25 o
   7  -1   4          8.73          8.52         2.63 o
   8  -1   4          1.13         -1.72         2.87 o
  -7   0   4         14.63         13.23         4.95 o
  -6   0   4          2.04          1.34         3.78 o
  -5   0   4        161.35        157.53        10.16 o
  -4   0   4         18.50         25.74         4.56 o
  -3   0   4       1730.28       2012.64        46.27 o
  -2   0   4         11.32          8.01         0.75 o
  -1   0   4       3999.62       4089.93        72.16 o
   0   0   4         45.59         41.94         1.36 o
   1   0   4        451.41        493.40        13.02 o
   2   0   4        637.52        697.86        15.68 o
   3   0   4        237.98        266.36         5.42 o
   4   0   4         11.47         10.18         0.92 o
   5   0   4        289.75        302.95        11.93 o
   6   0   4         45.23         50.88         3.94 o
   7   0   4          4.95         -0.11         2.49 o
   8   0   4          3.83          1.90         2.86 o
  -8   1   4          1.41          1.88         2.52 o
  -7   1   4         10.56         18.71         3.16 o
  -6   1   4         84.79         86.72         6.12 o
  -5   1   4        222.75        231.07         5.76 o
  -4   1   4        754.07        766.94        17.82 o
  -3   1   4       1432.20       1476.89        33.98 o
  -2   1   4        623.31        580.13        14.43 o
  -1   1   4        691.47        658.03        10.80 o
   0   1   4      17232.54      14846.38       544.95 o
   1   1   4       1303.45       1469.03        29.30 o
   2   1   4       1764.12       1826.97        46.99 o
   3   1   4       1166.79       1161.29        22.49 o
   4   1   4         20.90         25.54         1.23 o
   5   1   4          4.78          6.22         1.96 o
   6   1   4         10.40         12.73         2.53 o
   7   1   4         74.02         78.57         5.39 o
  -8   2   4          2.00         -1.31         2.77 o
  -7   2   4          6.65         10.43         3.47 o
  -6   2   4         88.89         83.23         4.32 o
  -5   2   4          8.55         10.87         1.76 o
  -4   2   4        629.52        571.40        13.42 o
  -3   2   4       1729.92       1626.12        41.78 o
  -2   2   4       2089.73       2553.25        65.66 o
  -1   2   4       8566.07       8104.45       138.43 o
   0   2   4      24184.16      20659.03       739.26 o
   1   2   4       2173.39       2213.26        62.90 o
   2   2   4       2222.28       2317.81        44.80 o
   3   2   4       2601.22       2538.31        53.85 o
   4   2   4         22.55         25.73         1.87 o
   5   2   4         26.94         30.30         2.76 o
   6   2   4         68.87         71.77         5.40 o
   7   2   4          3.31          3.17         3.33 o
  -8   3   4          0.00         -1.43         3.29 o
  -7   3   4          2.98          3.86         2.93 o
  -6   3   4          0.91         -1.52         2.31 o
  -5   3   4         38.36         25.20         2.36 o
  -4   3   4          3.18          0.39         1.64 o
  -3   3   4        531.57        461.13        10.76 o
  -2   3   4       1823.75       1828.98        33.58 o
  -1   3   4        223.94        255.61         5.07 o
   0   3   4       1569.15       1485.76        29.65 o
   1   3   4       6611.73       7007.12       140.17 o
   2   3   4          5.90         13.26         1.59 o
   3   3   4       1365.05       1282.11        35.83 o
   4   3   4        509.14        493.84        13.23 o
   5   3   4        165.65        175.98         8.16 o
   6   3   4         19.79         16.08         3.39 o
   7   3   4         42.08         62.33         5.05 o
  -8   4   4          4.32          2.44         3.52 o
  -7   4   4          1.00         -3.02         3.02 o
  -6   4   4         84.22        104.88         5.42 o
  -5   4   4         54.54         66.93         3.73 o
  -4   4   4         34.76         36.49         8.72 o
  -3   4   4         94.75         98.44         2.21 o
  -2   4   4          3.03          5.31         0.92 o
  -1   4   4        102.88        112.00         2.67 o
   0   4   4         53.36         65.54         2.47 o
   1   4   4       8841.71       9271.82       157.30 o
   2   4   4         87.49        102.84         2.67 o
   3   4   4          7.66          5.27         2.76 o
   4   4   4        367.95        350.12        10.67 o
   5   4   4        157.04        159.43         8.04 o
   6   4   4         30.56         38.86         4.43 o
   7   4   4          8.60          7.45         4.46 o
  -8   5   4          1.62          0.36         3.88 o
  -7   5   4         22.45         25.88         5.31 o
  -6   5   4         29.28         28.69         3.19 o
  -5   5   4         40.84         44.13         3.11 o
  -4   5   4         69.10         81.74         2.67 o
  -3   5   4         97.46         85.36         2.33 o
  -2   5   4        456.43        374.82         6.89 o
  -1   5   4       1032.88       1046.93        18.70 o
   0   5   4        183.61        185.74         3.23 o
   1   5   4       1460.65       1575.75        25.75 o
   2   5   4        209.95        184.02         5.46 o
   3   5   4        102.17         85.03         5.31 o
   4   5   4         15.31         15.03         3.08 o
   5   5   4         17.10         14.88         3.64 o
   6   5   4         31.32         29.77         4.65 o
  -8   6   4         10.27          8.98         4.10 o
  -7   6   4          8.09          4.27         3.68 o
  -6   6   4          7.08          5.74         3.17 o
  -5   6   4        377.87        335.71        10.10 o
  -4   6   4        436.21        444.20         9.31 o
  -3   6   4         69.00         87.29         4.77 o
  -2   6   4         95.63         71.96         2.18 o
  -1   6   4       1900.33       1914.12        28.85 o
   0   6   4        774.75        766.57        11.82 o
   1   6   4         28.86         30.79         1.57 o
   2   6   4        585.03        550.18        12.73 o
   3   6   4       1099.83       1086.52        30.17 o
   4   6   4          5.42          6.13         2.79 o
   5   6   4        100.01         95.77         7.54 o
   6   6   4         14.23         14.79         4.86 o
  -7   7   4          1.17         -1.72         4.35 o
  -6   7   4         12.90         11.76         3.58 o
  -5   7   4         18.87         18.00         3.16 o
  -4   7   4        525.89        464.60         9.84 o
  -3   7   4        546.99        505.70        10.58 o
  -2   7   4          2.62          5.90         1.86 o
  -1   7   4        246.03        240.57         4.26 o
   0   7   4       2620.72       2580.17        45.83 o
   1   7   4         37.84         29.03         1.95 o
   2   7   4         15.29         17.20         1.79 o
   3   7   4        202.54        213.04         6.36 o
   4   7   4         71.12         70.25         4.33 o
   5   7   4          1.62          2.75         4.45 o
   6   7   4         29.09         35.32         5.68 o
  -7   8   4         10.34         18.62         4.43 o
  -6   8   4          1.94         -1.73         3.75 o
  -5   8   4          4.28          3.72         2.07 o
  -4   8   4         53.57         59.06         2.61 o
  -3   8   4         17.05         25.63         2.10 o
  -2   8   4         14.67         14.19         1.53 o
  -1   8   4          5.96          8.17         1.37 o
   0   8   4        609.43        589.58        10.24 o
   1   8   4        124.12        122.11         6.62 o
   2   8   4         85.77         69.94         3.00 o
   3   8   4        116.10        106.97         3.51 o
   4   8   4        182.36        160.68         9.81 o
   5   8   4          3.89          3.47         5.07 o
  -7   9   4          0.39          1.46         4.67 o
  -6   9   4         29.17         38.81         7.74 o
  -5   9   4          0.79          2.11         2.21 o
  -4   9   4          1.67          4.09         2.21 o
  -3   9   4         10.04         15.90         2.27 o
  -2   9   4        119.30        138.75         3.96 o
  -1   9   4         74.98         87.68         3.10 o
   0   9   4         36.06         37.34         2.02 o
   1   9   4         45.14         42.25         2.68 o
   2   9   4          8.54          7.71         2.27 o
   3   9   4         48.56         39.81         2.64 o
   4   9   4          4.99          0.68         5.04 o
   5   9   4         17.94         18.24         5.79 o
  -6  10   4         15.95         15.55         4.67 o
  -5  10   4         60.28         55.51         3.12 o
  -4  10   4         68.39         84.97         3.53 o
  -3  10   4        133.96        131.68         4.73 o
  -2  10   4        183.41        205.49         7.63 o
  -1  10   4         69.82         78.62         3.03 o
   0  10   4          2.79          6.13         2.98 o
   1  10   4        299.97        294.15         7.82 o
   2  10   4         72.58         68.98         3.44 o
   3  10   4          8.35          8.17         2.56 o
   4  10   4          9.02          3.14         5.70 o
  -6  11   4          3.09          3.84         3.54 o
  -5  11   4          3.14          0.64         2.85 o
  -4  11   4         51.15         44.33         3.18 o
  -3  11   4         15.53         20.04         4.33 o
  -2  11   4         12.09         12.26         3.05 o
  -1  11   4        559.25        590.09        17.63 o
   0  11   4        211.15        194.66         7.49 o
   1  11   4         24.67         30.79         3.19 o
   2  11   4        133.28        143.91         5.61 o
   3  11   4         19.75         18.25         2.89 o
  -5  12   4          0.98          3.70         3.10 o
  -4  12   4         13.30         15.35         4.90 o
  -3  12   4         14.39         13.60         3.59 o
  -2  12   4          7.86          5.26         3.53 o
  -1  12   4         34.18         36.45         4.11 o
   0  12   4         50.67         50.27         4.33 o
   1  12   4         23.35         22.77         4.88 o
   2  12   4          7.52          5.99         3.15 o
   3  12   4         25.91         29.25         3.28 o
  -4  13   4         20.80         28.96         4.16 o
  -3  13   4          0.04          6.60         4.06 o
  -2  13   4          3.12          2.93         3.79 o
  -1  13   4          2.64          6.00         4.14 o
   0  13   4          2.38          9.20         4.01 o
   1  13   4         19.75         19.04         5.13 o
   2  13   4          0.85         -5.50         6.46 o
  -3  14   4          1.47         -2.77         5.66 o
  -2  14   4          3.49          8.25         6.00 o
  -1  14   4          0.40          2.98         5.27 o
   0  14   4          3.21          4.74         4.41 o
   0 -15   5         10.49          6.55         7.41 o
   1 -15   5          0.73         -6.19         6.19 o
   2 -15   5         15.44         10.17         6.76 o
  -2 -14   5          2.33         -6.39         6.62 o
  -1 -14   5          7.34          8.47         4.37 o
   0 -14   5         10.69          9.30         6.63 o
   1 -14   5          0.51         -4.81         4.81 o
   2 -14   5         26.47         27.38         6.89 o
   3 -14   5         62.99         68.16         6.17 o
   4 -14   5         10.42         10.71         4.63 o
  -3 -13   5          0.57         -2.97         2.97 o
  -2 -13   5         14.37         16.72         3.46 o
  -1 -13   5          0.70          0.30         5.52 o
   0 -13   5         17.08         15.20         4.64 o
   1 -13   5         12.59         19.72         3.71 o
   2 -13   5         17.93         10.54         3.92 o
   3 -13   5         35.70         23.76         4.28 o
   4 -13   5          4.33          9.68         4.15 o
   5 -13   5         13.52         18.77         3.55 o
  -4 -12   5          1.38          4.97         5.43 o
  -3 -12   5          1.79          2.08         2.83 o
  -2 -12   5         10.98          8.21         3.17 o
  -1 -12   5          5.98          4.62         2.89 o
   0 -12   5          8.00          3.22         3.57 o
   1 -12   5         52.45         60.67         3.68 o
   2 -12   5          2.50          4.22         3.51 o
   3 -12   5          5.51          2.72         3.58 o
   4 -12   5          0.20          2.08         4.51 o
   5 -12   5         16.85         16.77         3.17 o
  -4 -11   5          7.44          4.28         4.54 o
  -3 -11   5         14.19         20.02         2.72 o
  -2 -11   5         66.71         68.15         3.50 o
  -1 -11   5        136.02        138.12         6.52 o
   0 -11   5          9.14          3.86         3.18 o
   1 -11   5        172.84        162.78         5.13 o
   2 -11   5         58.85         84.35         5.32 o
   3 -11   5         96.16         94.49         3.76 o
   4 -11   5         35.55         35.24         3.17 o
   5 -11   5         46.40         49.27         3.96 o
   6 -11   5          1.58          3.52         6.26 o
  -5 -10   5          2.96         11.58         4.47 o
  -4 -10   5         42.39         42.52         4.79 o
  -3 -10   5         12.92         10.04         2.27 o
  -2 -10   5        151.76        158.70         5.26 o
  -1 -10   5        939.90        956.80        20.90 o
   0 -10   5         72.35         79.79         2.77 o
   1 -10   5        335.77        308.66         7.24 o
   2 -10   5        804.36        789.03        14.84 o
   3 -10   5          7.48         14.46         2.51 o
   4 -10   5         51.15         49.77         5.05 o
   5 -10   5         94.84        103.54         4.94 o
   6 -10   5         27.98         27.03         6.05 o
  -6  -9   5          1.38          1.70         4.30 o
  -5  -9   5          0.01          2.95         3.91 o
  -4  -9   5         13.50          3.73         3.64 o
  -3  -9   5         12.78         11.23         1.99 o
  -2  -9   5          5.36          7.54         2.14 o
  -1  -9   5         94.26         98.37         4.01 o
   0  -9   5        798.96        797.13        14.32 o
   1  -9   5          0.21          1.63         1.48 o
   2  -9   5        916.02        841.56        15.06 o
   3  -9   5        950.40        859.64        18.81 o
   4  -9   5        256.50        243.87         9.74 o
   5  -9   5         64.22         57.78         2.87 o
   6  -9   5        141.69        147.42        10.47 o
   7  -9   5          8.79          9.55         5.72 o
  -6  -8   5         10.04          3.09         4.07 o
  -5  -8   5         19.91         15.67         3.67 o
  -4  -8   5          5.32          1.16         3.24 o
  -3  -8   5          2.95          2.42         1.95 o
  -2  -8   5         23.45         38.06         2.24 o
  -1  -8   5          0.38         -0.91         0.91 o
   0  -8   5         12.13         10.95         1.47 o
   1  -8   5         10.47          8.05         1.18 o
   2  -8   5        269.54        243.53         5.04 o
   3  -8   5        170.35        127.39         4.21 o
   4  -8   5        360.85        340.51         8.23 o
   5  -8   5          2.33         -1.65         3.45 o
   6  -8   5        189.85        199.44        11.06 o
   7  -8   5         17.33         21.09         5.36 o
  -6  -7   5         10.40         19.48         3.88 o
  -5  -7   5         25.87         11.18         3.22 o
  -4  -7   5          0.17          0.23         2.67 o
  -3  -7   5        657.19        609.19        13.10 o
  -2  -7   5        221.66        202.36         5.93 o
  -1  -7   5          7.25          6.47         1.52 o
   0  -7   5        535.00        538.03         8.50 o
   1  -7   5        469.70        553.17         9.79 o
   2  -7   5         32.69         40.32         2.64 o
   3  -7   5        358.53        365.76         9.84 o
   4  -7   5         35.04         41.18         2.14 o
   5  -7   5         34.41         33.87         3.70 o
   6  -7   5          1.63          3.25         4.09 o
   7  -7   5          1.93         -3.48         4.39 o
  -7  -6   5          0.28          2.04         3.82 o
  -6  -6   5          9.50         11.30         4.17 o
  -5  -6   5         99.85         98.21         5.21 o
  -4  -6   5          0.94         -1.39         2.33 o
  -3  -6   5        140.74        141.83        12.67 o
  -2  -6   5       1123.47       1099.78        28.50 o
  -1  -6   5       1157.76       1240.28        24.87 o
   0  -6   5         46.66         28.81         1.28 o
   1  -6   5       2634.29       2699.48        42.09 o
   2  -6   5       1673.40       1673.57        31.52 o
   3  -6   5         44.15         39.13         2.19 o
   4  -6   5         12.17         12.77         1.44 o
   5  -6   5        425.00        408.76        13.27 o
   6  -6   5         34.29         27.25         4.15 o
   7  -6   5          0.97         -2.30         4.02 o
  -7  -5   5          1.31         -0.07         3.28 o
  -6  -5   5          4.06          9.35         4.36 o
  -5  -5   5         40.07         47.59         5.29 o
  -4  -5   5         64.46         61.18         3.94 o
  -2  -5   5       1177.55       1096.73        18.84 o
  -1  -5   5        634.68        610.32        10.70 o
   0  -5   5        867.77       1051.36        18.23 o
   1  -5   5       6423.97       6363.97       122.22 o
   2  -5   5       3729.21       3659.46        62.33 o
   3  -5   5        798.84        815.99        14.22 o
   4  -5   5         14.98         12.29         2.16 o
   5  -5   5        362.68        371.67        12.09 o
   6  -5   5        296.48        263.61        11.83 o
   7  -5   5          0.97          4.63         3.82 o
  -7  -4   5          0.33          0.62         2.83 o
  -6  -4   5         37.60         39.75         3.03 o
  -5  -4   5          0.04          0.55         2.80 o
  -4  -4   5          0.63          1.11         1.77 o
  -3  -4   5        105.61        129.85         3.17 o
  -2  -4   5       1263.68       1298.63        24.30 o
  -1  -4   5        309.76        302.35         7.96 o
   0  -4   5       1293.79       1361.35        27.95 o
   1  -4   5        558.66        602.66        16.18 o
   2  -4   5        143.18        114.83         2.64 o
   3  -4   5       1192.97       1137.35        21.41 o
   4  -4   5          4.61          7.76         3.76 o
   5  -4   5         18.38         26.99         3.15 o
   6  -4   5        350.40        363.05        15.09 o
   7  -4   5         27.98         33.65         4.04 o
   8  -4   5          1.29          4.23         3.94 o
  -7  -3   5          2.79         -0.25         2.19 o
  -6  -3   5         15.96         11.61         2.05 o
  -5  -3   5         30.95         43.52         2.71 o
  -4  -3   5        295.25        334.61         7.39 o
  -3  -3   5         34.02         30.40         1.55 o
  -2  -3   5        106.50        112.99         2.87 o
  -1  -3   5        109.51        125.94         2.83 o
   0  -3   5        908.99       1033.61        21.43 o
   1  -3   5          9.93         11.36         0.65 o
   2  -3   5       1136.67       1302.81        23.09 o
   3  -3   5        115.96        126.33         3.01 o
   4  -3   5          3.05          3.96         1.69 o
   5  -3   5        147.61        131.63         6.50 o
   6  -3   5         84.20         80.59         5.46 o
   7  -3   5         54.07         54.58         4.22 o
   8  -3   5         20.29         17.93         3.74 o
  -7  -2   5         30.05         39.42         3.30 o
  -6  -2   5        213.73        228.61         6.78 o
  -5  -2   5         65.93         54.07         1.94 o
  -4  -2   5         89.28        108.05         2.84 o
  -3  -2   5       1888.63       1923.86        37.02 o
  -2  -2   5       2361.59       2492.16        54.04 o
  -1  -2   5        255.76        254.75         4.09 o
   0  -2   5      18353.19      16390.72       368.14 o
   1  -2   5       8163.58       8247.13       125.15 o
   2  -2   5       1042.94       1206.17        29.99 o
   3  -2   5       1156.32       1174.36        25.07 o
   4  -2   5        265.82        258.96         6.39 o
   5  -2   5         63.09         53.08         3.98 o
   6  -2   5        111.47        100.81         5.72 o
   7  -2   5          0.04         -2.86         2.86 o
   8  -2   5          0.44          0.07         3.19 o
  -8  -1   5          1.18         -0.13         5.95 o
  -7  -1   5          0.95         -0.75         3.59 o
  -6  -1   5         18.24         20.83         1.70 o
  -5  -1   5         99.72         92.19         2.51 o
  -4  -1   5         86.26         79.45         2.27 o
  -3  -1   5        804.29        743.35        15.87 o
  -2  -1   5       1835.79       1781.77        54.74 o
  -1  -1   5      39152.64      30435.16       846.04 o
   0  -1   5       8256.75       7909.50       158.36 o
   1  -1   5      11989.40      11297.22       195.58 o
   2  -1   5       4755.75       4899.35        94.44 o
   3  -1   5        188.08        212.90         4.87 o
   4  -1   5       2621.21       2771.29        58.49 o
   5  -1   5       1139.59       1115.36        42.23 o
   6  -1   5         42.65         44.11         3.22 o
   7  -1   5         25.93         24.93         3.15 o
   8  -1   5         16.05         12.89         3.35 o
  -8   0   5          0.33         -1.75         2.19 o
  -7   0   5         17.95         20.33         3.18 o
  -6   0   5          0.54          0.05         1.52 o
  -5   0   5          4.43          2.41         0.92 o
  -4   0   5         32.64         41.45         1.75 o
  -3   0   5          9.31          9.29         1.45 o
  -2   0   5       1014.81        951.29        23.71 o
  -1   0   5      14054.77      13334.98       215.54 o
   0   0   5        983.41       1205.30        20.11 o
   1   0   5       1973.70       2001.40        36.69 o
   2   0   5       9535.33       9413.54       180.60 o
   3   0   5       1376.29       1420.42        27.52 o
   4   0   5        197.08        212.31         5.03 o
   5   0   5        443.83        465.39        18.06 o
   6   0   5        125.72        129.27         6.51 o
   7   0   5          0.40         -0.98         2.79 o
  -8   1   5          0.06          1.19         4.29 o
  -7   1   5         14.21         20.23         2.43 o
  -6   1   5          3.45          2.53         1.90 o
  -5   1   5         26.44         35.18         1.84 o
  -4   1   5        896.59        991.58        21.23 o
  -3   1   5          9.54         15.05         0.96 o
  -2   1   5       1086.27       1204.51        86.02 o
  -1   1   5       2029.15       2159.10        35.05 o
   0   1   5       2202.80       2411.87        41.22 o
   1   1   5         61.79         61.48         1.97 o
   2   1   5        342.68        341.42         6.82 o
   3   1   5        550.53        558.04        12.11 o
   4   1   5         66.64         57.27         2.81 o
   5   1   5         70.75         90.48         4.94 o
   6   1   5        234.62        271.36        11.40 o
   7   1   5          4.82          9.35         3.27 o
  -8   2   5          2.97          7.53         5.39 o
  -7   2   5         41.51         54.58         4.45 o
  -6   2   5          9.34         11.21         3.72 o
  -5   2   5         23.53         27.14         2.30 o
  -4   2   5        566.67        557.04        12.18 o
  -3   2   5         26.49         24.69         1.60 o
  -2   2   5       1332.22       1544.79        29.57 o
  -1   2   5       1021.84        993.34        18.67 o
   0   2   5        721.21        736.85        13.90 o
   1   2   5        367.48        426.59         7.45 o
   2   2   5         45.13         42.41         1.76 o
   3   2   5         19.56         23.01         1.31 o
   4   2   5        242.81        226.78         6.66 o
   5   2   5         20.75         19.60         4.22 o
   6   2   5          0.55          2.11         3.00 o
   7   2   5         12.63         14.33         3.70 o
  -8   3   5          3.99         -2.78         3.34 o
  -7   3   5         28.12         32.67         6.15 o
  -6   3   5         35.37         34.23         2.85 o
  -5   3   5        167.39        165.73         5.57 o
  -4   3   5        288.94        256.86        10.66 o
  -3   3   5       1631.10       1503.53        26.72 o
  -2   3   5       3013.11       3303.57        56.20 o
  -1   3   5        855.50        806.46        14.42 o
   0   3   5       2967.01       2844.71        49.83 o
   1   3   5       2533.93       2483.31        39.97 o
   2   3   5        394.01        404.55         6.83 o
   3   3   5        412.04        380.13        15.80 o
   4   3   5        556.61        511.94        13.74 o
   5   3   5         16.85         19.49         2.90 o
   6   3   5         12.53         14.08         3.71 o
   7   3   5          8.03          4.92         4.12 o
  -8   4   5          0.60          3.17         4.21 o
  -7   4   5          6.34          5.14         4.06 o
  -6   4   5         83.67         64.88         3.87 o
  -5   4   5          8.27         16.86         2.41 o
  -4   4   5         19.57          9.91         3.38 o
  -3   4   5        719.54        623.02        10.89 o
  -2   4   5       1226.41       1247.10        20.44 o
  -1   4   5        241.90        302.82         5.27 o
   0   4   5       2299.75       2210.53        36.15 o
   1   4   5       7604.35       7597.13       122.01 o
   2   4   5        626.14        583.44         9.82 o
   3   4   5        374.30        376.67        14.49 o
   4   4   5        180.11        179.19         5.86 o
   5   4   5        112.22        126.19         7.35 o
   6   4   5          4.64          8.45         3.97 o
   7   4   5          1.15          5.94         4.63 o
  -8   5   5          1.63         -3.89         3.89 o
  -7   5   5          0.04         -1.33         3.43 o
  -6   5   5          0.04          3.10         2.89 o
  -5   5   5        103.97        127.93         5.26 o
  -4   5   5        199.61        156.34         4.59 o
  -3   5   5         29.67         25.23         2.04 o
  -2   5   5         31.26         17.68         1.00 o
  -1   5   5        729.57        738.35        12.12 o
   0   5   5        143.01        144.22         2.71 o
   1   5   5        272.11        263.50         4.80 o
   2   5   5        620.34        568.89        13.03 o
   3   5   5        194.50        170.84         5.06 o
   4   5   5         94.03         97.57         4.51 o
   5   5   5        167.50        183.36         9.60 o
   6   5   5          6.11          5.71         4.45 o
  -8   6   5          0.13         -1.62         4.17 o
  -7   6   5         16.77         17.47         3.98 o
  -6   6   5          0.19          0.51         3.09 o
  -5   6   5        144.14        155.80         6.13 o
  -4   6   5        376.16        397.37         8.48 o
  -3   6   5         25.71         36.00         1.96 o
  -2   6   5        101.20         94.51         2.40 o
  -1   6   5        337.87        367.91         6.50 o
   0   6   5         29.15         26.35         1.42 o
   1   6   5          6.55          8.12         3.38 o
   2   6   5        610.54        563.52        15.17 o
   3   6   5        136.37        105.14         3.82 o
   4   6   5         12.55          7.72         3.62 o
   5   6   5          3.45          4.56         4.22 o
   6   6   5         18.54         22.62         5.18 o
  -7   7   5          5.29          1.73         4.08 o
  -6   7   5        109.72        113.02         5.89 o
  -5   7   5          1.12          2.63         1.83 o
  -4   7   5        199.95        199.56         5.06 o
  -3   7   5        485.38        509.15        10.67 o
  -2   7   5          3.41          6.19         1.29 o
  -1   7   5       1963.91       1916.24        29.01 o
   0   7   5        499.77        484.41         9.18 o
   1   7   5         24.94         23.08         3.46 o
   2   7   5        539.54        489.35        10.28 o
   3   7   5         81.86         71.23         6.54 o
   4   7   5         22.75          8.16         4.17 o
   5   7   5         12.50         14.08         4.87 o
   6   7   5          1.37          2.79         5.38 o
  -7   8   5         10.29         11.50         4.45 o
  -6   8   5          5.21          6.24         3.98 o
  -5   8   5          1.67         -0.59         1.96 o
  -4   8   5         26.83         22.40         2.18 o
  -3   8   5        200.27        213.74         5.47 o
  -2   8   5        177.49        194.93         5.26 o
  -1   8   5         77.54         83.58         2.83 o
   0   8   5        519.66        510.78         9.02 o
   1   8   5        514.71        482.61        11.32 o
   2   8   5         12.76         18.29         2.53 o
   3   8   5        216.30        216.89         5.24 o
   4   8   5        178.74        176.23        10.47 o
   5   8   5          0.01          5.79         5.22 o
  -7   9   5          0.35         -3.51         4.68 o
  -6   9   5          2.16          1.03         4.21 o
  -5   9   5          5.04          1.49         2.49 o
  -4   9   5         10.73         12.98         2.36 o
  -3   9   5        495.77        445.39         9.84 o
  -2   9   5        117.89        122.27         3.74 o
  -1   9   5         89.33         86.42         3.05 o
   0   9   5        102.27        112.06         3.53 o
   1   9   5        403.46        390.89         9.41 o
   2   9   5         91.90         72.76         3.15 o
   3   9   5         16.62         18.09         2.17 o
   4   9   5         48.79         50.13         6.18 o
   5   9   5          0.45          1.30         5.73 o
  -6  10   5          9.82         10.38         3.37 o
  -5  10   5          0.12         -0.80         2.56 o
  -4  10   5         27.19         25.16         2.98 o
  -3  10   5         50.77         57.29         3.61 o
  -2  10   5          5.87         16.20         2.55 o
  -1  10   5          0.91          3.21         2.01 o
   0  10   5          3.45          4.30         3.14 o
   1  10   5          7.73         11.63         3.43 o
   2  10   5         54.14         55.12         3.19 o
   3  10   5          0.52          2.79         2.59 o
   4  10   5          2.79          3.11         5.76 o
  -6  11   5          0.26          4.05         3.50 o
  -5  11   5         44.70         50.25         3.41 o
  -4  11   5          1.04          6.32         2.80 o
  -3  11   5          5.28          3.08         3.15 o
  -2  11   5          0.99          5.51         3.45 o
  -1  11   5         63.93         77.67         4.17 o
   0  11   5          2.62          2.47         3.34 o
   1  11   5          6.96          7.64         2.96 o
   2  11   5          1.19          2.14         2.88 o
   3  11   5          0.35         -1.99         2.45 o
  -5  12   5          0.76          5.27         3.13 o
  -4  12   5         35.24         38.78         5.27 o
  -3  12   5          5.13          7.27         3.55 o
  -2  12   5         20.40         27.95         4.99 o
  -1  12   5         40.73         48.10         4.33 o
   0  12   5          9.21          9.69         3.86 o
   1  12   5          7.20         13.32         3.91 o
   2  12   5         27.18         28.68         3.40 o
  -4  13   5         14.78         20.33         4.12 o
  -3  13   5          2.49          0.06         4.19 o
  -2  13   5          6.00          7.77         3.87 o
  -1  13   5          1.63          4.53         4.72 o
   0  13   5        129.43        127.75         6.61 o
   1  13   5         12.60          8.09         4.26 o
  -2  14   5          0.58          9.10         6.24 o
  -1  14   5          3.61         11.67         6.12 o
   0 -15   6          5.07          5.89         6.07 o
   1 -15   6          3.05          3.89         6.20 o
   2 -15   6         16.80         26.95         7.01 o
  -2 -14   6         21.97         19.42         7.28 o
  -1 -14   6         15.62         16.26         4.58 o
   0 -14   6          1.51          5.52         6.33 o
   1 -14   6          9.23          9.76         4.70 o
   2 -14   6         23.31         26.91         9.61 o
   3 -14   6          5.20          2.97         4.31 o
   4 -14   6         17.67         18.15         5.48 o
  -3 -13   6         12.70         10.95         3.10 o
  -2 -13   6          3.58          7.16         4.04 o
  -1 -13   6          2.93         -3.39         4.78 o
   0 -13   6        209.98        213.59         8.71 o
   1 -13   6         68.91         81.31         5.09 o
   2 -13   6          0.71          2.65         3.76 o
   3 -13   6        152.10        148.93         7.56 o
   4 -13   6         16.05         17.43         4.31 o
   5 -13   6          0.70         -0.41         3.73 o
  -4 -12   6          0.48         -0.11         4.96 o
  -3 -12   6          2.53          4.89         2.85 o
  -2 -12   6          1.89         -1.55         2.94 o
  -1 -12   6         19.82         13.12         3.99 o
   0 -12   6         28.74         29.89         5.47 o
   1 -12   6         16.32         11.99         4.00 o
   2 -12   6         18.74         23.59         3.85 o
   3 -12   6         89.70         91.11         5.19 o
   4 -12   6        108.96        107.93         6.16 o
   5 -12   6         38.80         43.45         3.71 o
  -5 -11   6          4.15         -3.64         5.01 o
  -4 -11   6          0.17          2.73         4.53 o
  -3 -11   6          3.80         -0.78         2.56 o
  -2 -11   6          0.42         -1.47         3.21 o
  -1 -11   6         48.47         47.36         3.19 o
   0 -11   6         23.00         21.65         3.92 o
   1 -11   6          5.60          4.52         2.38 o
   2 -11   6         58.58         54.03         3.98 o
   3 -11   6         38.06         29.12         3.03 o
   4 -11   6         74.57         54.08         3.56 o
   5 -11   6         28.69         29.99         4.17 o
   6 -11   6          0.95         -3.55         6.15 o
  -5 -10   6          2.06         -2.54         5.81 o
  -4 -10   6          4.58         -1.54         4.07 o
  -3 -10   6          1.62          5.80         2.49 o
  -2 -10   6          5.73          3.38         2.44 o
  -1 -10   6        127.82        121.20         4.77 o
   0 -10   6          5.67          4.40         1.84 o
   1 -10   6         56.81         56.29         2.79 o
   2 -10   6        123.32        148.23         4.46 o
   3 -10   6         31.12         33.99         2.77 o
   4 -10   6         11.99          6.01         2.58 o
   5 -10   6          6.97         17.41         4.95 o
   6 -10   6          5.70          6.13         5.94 o
  -6  -9   6          1.70          7.44         7.57 o
  -5  -9   6         14.43         25.01         4.49 o
  -4  -9   6         37.28         36.69         4.17 o
  -3  -9   6          7.65          7.07         1.96 o
  -2  -9   6          4.94          0.95         2.39 o
  -1  -9   6        887.54        936.69        20.36 o
   0  -9   6        183.05        195.38         5.04 o
   1  -9   6         18.54         16.94         1.94 o
   2  -9   6        519.86        498.27         9.54 o
   3  -9   6        292.31        319.97         8.06 o
   4  -9   6         94.92         92.21         3.87 o
   5  -9   6         32.07         35.45         2.54 o
   6  -9   6         28.30         31.62         5.81 o
   7  -9   6          9.51          9.11         5.82 o
  -6  -8   6          0.80         -4.00         4.00 o
  -5  -8   6          0.56         -1.78         3.46 o
  -4  -8   6         16.21         17.17         3.31 o
  -3  -8   6        118.69        109.44         3.66 o
  -2  -8   6          8.99          5.79         1.78 o
  -1  -8   6        882.45        884.57        18.75 o
   0  -8   6       1231.57       1235.61        22.30 o
   1  -8   6        151.37        161.90         3.83 o
   2  -8   6        498.74        427.81         8.02 o
   3  -8   6        538.80        513.72        11.64 o
   4  -8   6         34.22         45.66         2.50 o
   5  -8   6         12.62         10.32         3.76 o
   6  -8   6         77.25         78.52         6.51 o
   7  -8   6         16.63         17.73         5.43 o
  -6  -7   6          0.28         -3.60         3.60 o
  -5  -7   6          1.81          1.88         3.16 o
  -4  -7   6          0.57          1.76         2.89 o
  -3  -7   6         97.90         72.70         2.97 o
  -2  -7   6          0.68         -0.35         0.49 o
  -1  -7   6         34.36         41.30         3.01 o
   0  -7   6        743.22        732.19        11.85 o
   1  -7   6        210.09        198.75         4.15 o
   2  -7   6          2.68          2.74         1.07 o
   3  -7   6        826.32        710.42        15.46 o
   4  -7   6        625.58        548.71        12.19 o
   5  -7   6         52.63         48.94         4.03 o
   6  -7   6         11.89          9.01         4.26 o
   7  -7   6         45.89         37.53         5.43 o
  -7  -6   6          0.44          0.07         3.81 o
  -6  -6   6          0.95         -2.88         3.18 o
  -5  -6   6         78.67         68.57         9.02 o
  -4  -6   6          5.73          6.95         2.48 o
  -3  -6   6         19.42         19.52         1.28 o
  -2  -6   6          3.31          1.49         1.32 o
  -1  -6   6         69.87         65.29         2.33 o
   0  -6   6        244.38        272.62         4.75 o
   1  -6   6        507.89        585.44         9.53 o
   2  -6   6        118.55        142.89         3.53 o
   3  -6   6       1043.28        984.14        24.28 o
   4  -6   6          2.21          2.45         1.39 o
   5  -6   6         73.41         65.26         4.96 o
   6  -6   6          3.16         -1.11         3.78 o
   7  -6   6         23.05         22.24         4.61 o
  -7  -5   6          0.72         -0.50         4.58 o
  -6  -5   6          0.68         -0.08         6.03 o
  -5  -5   6         72.36         85.83         4.65 o
  -4  -5   6        167.35        137.26         5.61 o
  -3  -5   6         78.28         63.66         6.19 o
  -2  -5   6       3891.07       3969.32        72.57 o
  -1  -5   6       1294.26       1316.28        25.54 o
   0  -5   6          0.79          3.04         0.83 o
   1  -5   6       1865.42       1864.83        29.22 o
   2  -5   6       1461.98       1581.90        27.14 o
   3  -5   6         29.87         40.51         1.60 o
   4  -5   6        276.55        292.74        10.76 o
   5  -5   6        191.93        180.27         8.92 o
   6  -5   6          0.65          4.89         3.49 o
   7  -5   6         10.42         13.09         4.11 o
  -7  -4   6          1.79          2.12         7.33 o
  -6  -4   6        101.30        114.30         6.63 o
  -5  -4   6          4.02          4.86         2.21 o
  -4  -4   6        117.69        115.83         4.34 o
  -3  -4   6         23.71         23.63         1.56 o
  -2  -4   6        267.17        271.16         4.97 o
  -1  -4   6       2844.95       2819.43        52.60 o
   0  -4   6       3203.58       3470.93        54.86 o
   1  -4   6          7.33          6.97         1.02 o
   2  -4   6       5084.57       5082.76        82.40 o
   3  -4   6       1143.32       1067.35        19.39 o
   4  -4   6          3.80          1.63         1.09 o
   5  -4   6        565.19        507.89        14.23 o
   6  -4   6        104.23        108.04         6.80 o
   7  -4   6          0.04          0.24         3.61 o
  -7  -3   6          6.92          6.27         2.87 o
  -6  -3   6          8.86          5.51         2.13 o
  -5  -3   6          1.85          4.62         2.41 o
  -4  -3   6        178.21        194.89         4.37 o
  -3  -3   6        154.31        139.16         3.34 o
  -2  -3   6         49.07         38.52         3.08 o
  -1  -3   6       2488.29       2563.88        46.06 o
   0  -3   6       3491.67       3555.25        70.10 o
   1  -3   6       1298.22       1468.56        26.77 o
   2  -3   6       8261.47       8388.47       147.97 o
   3  -3   6       4366.87       4062.87       100.50 o
   4  -3   6        767.35        710.52        21.15 o
   5  -3   6        303.21        281.98        11.74 o
   6  -3   6        189.55        184.91         8.73 o
   7  -3   6         55.47         48.95         3.06 o
  -8  -2   6          1.93          0.49         2.32 o
  -7  -2   6          3.26          7.84         3.64 o
  -6  -2   6          8.12         12.74         1.99 o
  -5  -2   6          0.18          1.22         1.04 o
  -4  -2   6         36.34         44.10         1.66 o
  -3  -2   6         13.60         11.92         1.76 o
  -2  -2   6          5.13          1.48         0.58 o
  -1  -2   6       1333.63       1389.52        20.04 o
   0  -2   6       1184.05       1279.51        24.91 o
   1  -2   6        692.25        702.76        10.84 o
   2  -2   6       1580.96       1869.16        30.38 o
   3  -2   6         19.03         14.07         1.36 o
   4  -2   6        656.38        624.80        20.08 o
   5  -2   6          3.52          1.03         2.29 o
   6  -2   6         19.53         22.43         3.08 o
   7  -2   6         96.47        103.77         6.67 o
  -8  -1   6          0.02         -2.51         2.51 o
  -7  -1   6          3.32         10.41         2.12 o
  -6  -1   6         24.73         34.58         2.17 o
  -5  -1   6         91.11         85.55         2.56 o
  -4  -1   6        308.65        328.67         6.36 o
  -3  -1   6       2102.06       2222.78        40.87 o
  -2  -1   6       1257.66       1241.47        26.63 o
  -1  -1   6       8493.19       8490.17       128.10 o
   0  -1   6        275.83        335.90         6.99 o
   1  -1   6         35.66         34.14         2.22 o
   2  -1   6        111.32        126.74         3.50 o
   3  -1   6       1189.53       1288.12        24.83 o
   4  -1   6          0.17          0.56         1.22 o
   5  -1   6          0.84          0.77         2.12 o
   6  -1   6         32.16         31.58         3.16 o
   7  -1   6         26.51         29.43         3.52 o
  -8   0   6          6.90          7.44         2.58 o
  -7   0   6          0.03          1.92         2.06 o
  -6   0   6         71.80         88.13         7.93 o
  -5   0   6        268.91        284.41         6.62 o
  -4   0   6        790.04        784.07        16.91 o
  -3   0   6        420.47        387.23         8.50 o
  -2   0   6       7051.15       7229.07       162.13 o
  -1   0   6        728.74        782.04        11.93 o
   0   0   6       3055.24       3052.44        46.24 o
   1   0   6       6703.27       6941.57       145.82 o
   2   0   6       2486.35       2477.71        55.70 o
   3   0   6         11.36          9.13         1.07 o
   4   0   6       1063.53       1054.28        27.32 o
   5   0   6         57.86         56.45         3.58 o
   6   0   6          3.63          1.86         2.73 o
   7   0   6         13.74          9.53         3.16 o
  -8   1   6          1.26         -1.37         2.83 o
  -7   1   6          3.91          3.16         2.45 o
  -6   1   6         21.07         24.00         2.67 o
  -5   1   6         93.45         91.95         3.68 o
  -4   1   6        585.99        546.55        11.94 o
  -3   1   6         28.75         30.90         1.83 o
  -2   1   6       2629.40       2503.22        49.94 o
  -1   1   6       5248.48       5323.49        86.92 o
   0   1   6       1294.79       1375.34        36.48 o
   1   1   6       1141.88       1128.39        21.64 o
   2   1   6       5688.64       5615.09       125.78 o
   3   1   6       1877.14       1782.13        37.83 o
   4   1   6        598.85        619.21        19.75 o
   5   1   6        553.06        581.78        19.09 o
   6   1   6        293.57        318.77        13.27 o
   7   1   6         22.66         17.11         3.66 o
  -8   2   6          2.44          2.26         3.30 o
  -7   2   6          0.09          0.87         2.68 o
  -6   2   6          1.58          0.02         2.22 o
  -5   2   6          0.74          0.08         1.87 o
  -4   2   6          7.21         14.32         1.47 o
  -3   2   6        380.75        456.36        12.72 o
  -2   2   6        768.08        839.16        14.98 o
  -1   2   6       2933.89       2860.02        53.24 o
   0   2   6        580.86        621.63        11.78 o
   1   2   6       2551.28       3034.87        53.57 o
   2   2   6        735.54        732.69        13.13 o
   3   2   6       1395.25       1360.27        48.39 o
   4   2   6        677.76        689.28        22.18 o
   5   2   6         21.37         27.31         3.85 o
   6   2   6        114.82        135.46         7.66 o
   7   2   6         35.36         43.18         4.50 o
  -8   3   6          0.21          3.21         3.56 o
  -7   3   6          0.63          1.02         3.11 o
  -6   3   6         29.11         39.65         4.62 o
  -5   3   6          4.77          4.63         2.32 o
  -4   3   6        107.59        106.58         6.07 o
  -3   3   6       1199.41       1307.94        21.39 o
  -2   3   6         56.37         64.87         1.72 o
  -1   3   6        309.98        339.99         6.48 o
   0   3   6        408.07        431.56         8.13 o
   1   3   6       1214.22       1292.69        21.08 o
   2   3   6         17.23         25.76         1.46 o
   3   3   6         55.32         47.53         5.46 o
   4   3   6         38.43         40.60         4.14 o
   5   3   6         76.25         78.78         5.22 o
   6   3   6          8.91         13.54         3.86 o
   7   3   6         43.30         55.40         5.23 o
  -8   4   6          0.81         -3.40         3.69 o
  -7   4   6         35.91         43.26         4.70 o
  -6   4   6          2.24          3.92         2.79 o
  -5   4   6        213.34        230.37         7.41 o
  -4   4   6        128.14        113.87         4.11 o
  -3   4   6        552.53        502.37         9.56 o
  -2   4   6        343.07        310.65         5.94 o
  -1   4   6        870.09       1061.69        17.51 o
   0   4   6       1285.83       1239.94        18.72 o
   1   4   6       2295.79       2314.86        37.63 o
   2   4   6        191.44        190.82         4.74 o
   3   4   6        133.79        117.51         4.50 o
   4   4   6        282.47        263.46         9.80 o
   5   4   6          3.06         -1.86         3.38 o
   6   4   6          6.71          4.60         4.29 o
   7   4   6          4.18          5.07         4.87 o
  -8   5   6          3.30          6.48         4.10 o
  -7   5   6          1.10          1.35         3.47 o
  -6   5   6         34.93         31.75         3.55 o
  -5   5   6        181.63        184.17         6.50 o
  -4   5   6         27.41         28.55         1.69 o
  -3   5   6        333.06        281.92        14.23 o
  -2   5   6       1247.04       1154.80        20.70 o
  -1   5   6       1189.05       1296.84        20.87 o
   0   5   6        260.45        271.78         4.54 o
   1   5   6       1508.51       1413.69        25.31 o
   2   5   6       1009.86        930.90        36.10 o
   3   5   6        227.24        215.47         6.73 o
   4   5   6        282.32        267.71        10.16 o
   5   5   6         74.42         71.88         5.50 o
   6   5   6          1.64          1.95         4.61 o
  -8   6   6          0.07         -5.81        12.03 o
  -7   6   6          0.36         -2.23         3.78 o
  -6   6   6          8.61          4.13         3.39 o
  -5   6   6         99.38         73.98         4.09 o
  -4   6   6          0.83         -1.12         1.51 o
  -3   6   6         76.41         70.26         2.80 o
  -2   6   6        270.76        223.35         4.72 o
  -1   6   6        657.79        650.15        11.05 o
   0   6   6        693.48        709.17        12.01 o
   1   6   6        521.71        498.70         9.42 o
   2   6   6       3034.81       2749.63        69.68 o
   3   6   6        174.61        152.19         4.78 o
   4   6   6         57.60         54.80         4.97 o
   5   6   6        133.53        146.47         9.47 o
   6   6   6         13.30         20.01         5.44 o
  -7   7   6          0.68         -1.88         3.95 o
  -6   7   6          9.37          4.08         3.70 o
  -5   7   6          9.92         13.63         2.19 o
  -4   7   6          4.43         13.80         1.87 o
  -3   7   6         38.12         30.91         2.13 o
  -2   7   6        142.96        158.39         3.86 o
  -1   7   6         67.13         57.14         1.81 o
   0   7   6        608.25        583.49        10.08 o
   1   7   6         15.24         12.59         2.18 o
   2   7   6         63.07         60.93         4.40 o
   3   7   6        119.19        113.43         3.98 o
   4   7   6         74.74         65.78         5.81 o
   5   7   6         13.19         19.68         5.17 o
  -7   8   6          1.12         -0.21         4.41 o
  -6   8   6         13.15         18.88         4.11 o
  -5   8   6          0.09         -2.03         2.03 o
  -4   8   6        264.62        255.51         6.30 o
  -3   8   6        660.25        681.19        14.09 o
  -2   8   6         29.12         25.45         1.91 o
  -1   8   6        676.23        670.07        12.81 o
   0   8   6         50.61         54.55         3.86 o
   1   8   6         10.57         14.77         2.89 o
   2   8   6         13.92         13.45         2.18 o
   3   8   6         43.31         38.35         2.56 o
   4   8   6         11.50         10.44         4.92 o
   5   8   6          2.54          8.29         5.58 o
  -7   9   6          3.48          4.28         4.78 o
  -6   9   6         18.21         19.76         4.31 o
  -5   9   6         45.09         47.34         3.95 o
  -4   9   6          7.58         10.25         2.36 o
  -3   9   6        461.45        434.95        10.99 o
  -2   9   6        408.87        426.72         9.60 o
  -1   9   6        193.75        208.26         5.11 o
   0   9   6        389.78        388.34        11.28 o
   1   9   6        255.65        239.31         6.55 o
   2   9   6         37.92         27.75         2.62 o
   3   9   6         62.16         61.88         2.76 o
   4   9   6          4.99          7.21         5.43 o
  -6  10   6          5.31          6.04         3.34 o
  -5  10   6          2.92         -0.11         2.63 o
  -4  10   6         10.26         10.84         2.63 o
  -3  10   6         24.59         21.86         2.66 o
  -2  10   6         46.23         59.53         3.73 o
  -1  10   6        103.41        101.86         3.65 o
   0  10   6         30.16         29.45         3.41 o
   1  10   6        185.82        182.73         6.01 o
   2  10   6         63.86         61.65         3.40 o
   3  10   6          0.81          0.27         2.46 o
   4  10   6         46.58         48.24         6.84 o
  -6  11   6          1.04          1.22         3.58 o
  -5  11   6          0.16          1.33         2.90 o
  -4  11   6          2.52          4.64         4.85 o
  -3  11   6          8.28          7.79         3.19 o
  -2  11   6        207.90        201.62         7.02 o
  -1  11   6         44.63         47.59         2.89 o
   0  11   6          0.31          5.15         3.54 o
   1  11   6          6.25          9.78         3.00 o
   2  11   6         20.76         19.43         3.08 o
   3  11   6         10.85         12.69         2.73 o
  -5  12   6          8.28         10.36         4.15 o
  -4  12   6         13.41         18.54         3.72 o
  -3  12   6          9.58         10.86         3.63 o
  -2  12   6         51.05         54.12         5.91 o
  -1  12   6          5.27         10.09         3.94 o
   0  12   6          0.17          2.09         4.91 o
   1  12   6          0.14          6.37         3.98 o
   2  12   6          1.60          2.98         3.18 o
  -4  13   6         23.52         27.03         4.95 o
  -3  13   6          3.89          7.00         4.16 o
  -2  13   6          4.05          4.71         3.89 o
  -1  13   6          1.08          5.31         4.12 o
   0  13   6         15.57         14.74         4.28 o
   1  13   6          8.78         11.56         4.25 o
   0 -15   7          0.08         -1.96         5.75 o
   1 -15   7          9.44         14.77         6.61 o
   2 -15   7         44.49         45.75         9.13 o
  -2 -14   7          7.52          5.29         6.02 o
  -1 -14   7          5.60          5.17         4.69 o
   0 -14   7          5.08          2.15         4.38 o
   1 -14   7          4.24          0.04         8.22 o
   2 -14   7         13.66         16.61         6.54 o
   3 -14   7          0.24         -0.29         4.33 o
   4 -14   7          0.48         -5.30         5.30 o
  -3 -13   7          4.10          4.85         3.11 o
  -2 -13   7         16.52         19.67         3.47 o
  -1 -13   7          5.74         11.50         5.56 o
   0 -13   7          1.12         -1.24         5.18 o
   1 -13   7         13.09         11.32         3.79 o
   2 -13   7          7.36          3.18         3.94 o
   3 -13   7          0.94          0.05         4.03 o
   4 -13   7         10.40         11.83         6.42 o
   5 -13   7          0.75          1.26         3.96 o
  -4 -12   7          4.74          8.73         5.33 o
  -3 -12   7         17.88         17.27         3.03 o
  -2 -12   7         18.67         16.31         3.16 o
  -1 -12   7         64.43         68.15         3.83 o
   0 -12   7        117.51        124.75        11.46 o
   1 -12   7         36.01         44.56         3.80 o
   2 -12   7          0.12         -0.84         3.51 o
   3 -12   7         48.81         37.75         4.15 o
   4 -12   7         78.26         96.71        10.50 o
   5 -12   7          2.19          4.96         5.33 o
  -5 -11   7          0.99         -5.01         5.85 o
  -4 -11   7          1.16          2.14         4.59 o
  -3 -11   7         38.93         47.02         3.10 o
  -2 -11   7        140.90        148.49         6.59 o
  -1 -11   7          7.40          8.33         2.81 o
   0 -11   7         67.01         60.93         7.95 o
   1 -11   7        766.73        751.81        15.58 o
   2 -11   7         72.62         84.04         5.02 o
   3 -11   7         47.78         43.10         4.50 o
   4 -11   7        308.21        301.58        17.19 o
   5 -11   7          1.63          1.76         5.97 o
   6 -11   7          0.03         -1.95         6.21 o
  -5 -10   7          0.18         -4.42         4.44 o
  -4 -10   7          4.08          6.59         4.16 o
  -3 -10   7          1.67          2.31         2.46 o
  -2 -10   7          6.11          8.71         2.48 o
  -1 -10   7         17.88         16.56         2.70 o
   0 -10   7          1.48         -1.42         1.80 o
   1 -10   7        209.78        177.34         5.15 o
   2 -10   7         30.81         27.98         3.05 o
   3 -10   7          5.26          3.02         4.09 o
   4 -10   7         63.40         56.73         3.27 o
   5 -10   7        141.51        130.93         5.48 o
   6 -10   7         40.22         43.50         6.71 o
  -6  -9   7          1.58          0.24         4.34 o
  -5  -9   7         29.68         33.23         4.57 o
  -4  -9   7          3.84          2.30         3.63 o
  -3  -9   7         15.89         13.85         2.04 o
  -2  -9   7        220.77        226.29         6.14 o
  -1  -9   7          8.62         12.33         2.30 o
   0  -9   7        217.83        236.49         5.12 o
   1  -9   7         72.39         74.79         2.83 o
   2  -9   7         54.34         38.67         2.13 o
   3  -9   7          9.10         15.71         2.34 o
   4  -9   7         34.66         24.23         2.66 o
   5  -9   7         33.63         26.53         2.54 o
   6  -9   7         15.05          4.09         5.32 o
   7  -9   7          1.67         -5.64         5.64 o
  -6  -8   7          1.16          1.18         4.15 o
  -5  -8   7         16.38         10.55         3.63 o
  -4  -8   7         49.37         48.90         4.04 o
  -3  -8   7         88.09         64.80         2.81 o
  -2  -8   7          0.13          0.78         1.77 o
  -1  -8   7        510.61        502.36        10.15 o
   0  -8   7        801.81        802.86        15.62 o
   1  -8   7        209.98        237.33         5.01 o
   2  -8   7        123.50        124.32         3.29 o
   3  -8   7       1950.21       1924.17        40.63 o
   4  -8   7          1.05         -0.03         2.65 o
   5  -8   7         24.95         24.58         4.71 o
   6  -8   7         40.19         51.54         5.88 o
   7  -8   7          1.45          0.03         5.14 o
  -6  -7   7         20.90         21.84         4.53 o
  -5  -7   7          7.09         10.54         4.82 o
  -4  -7   7        118.40        141.74         8.57 o
  -3  -7   7        216.24        227.94         6.49 o
  -1  -7   7        179.65        184.52         4.43 o
   0  -7   7        466.84        430.65         7.80 o
   1  -7   7       1334.32       1411.25        23.94 o
   2  -7   7         42.93         56.56         2.55 o
   3  -7   7       1933.45       1873.37        39.47 o
   4  -7   7        949.42        951.31        20.43 o
   5  -7   7         49.88         50.28         4.95 o
   6  -7   7        100.67        110.04         8.33 o
   7  -7   7         32.18         32.89         5.40 o
  -7  -6   7          0.03         -0.56         3.78 o
  -6  -6   7          0.43          2.42         3.24 o
  -5  -6   7          4.42          7.36         2.87 o
  -4  -6   7          0.10         -0.57         2.49 o
  -3  -6   7         35.80         39.73         1.72 o
  -1  -6   7         23.46         26.88         1.54 o
   0  -6   7        460.11        394.75         6.62 o
   1  -6   7       2559.79       2549.11        39.93 o
   2  -6   7        992.43        992.52        18.93 o
   3  -6   7        190.97        176.61         5.34 o
   4  -6   7       1547.55       1522.30        36.73 o
   5  -6   7        151.62        151.76         8.34 o
   6  -6   7          8.84          5.92         4.00 o
   7  -6   7        149.33        163.57        10.21 o
  -7  -5   7          1.62         -2.41         3.37 o
  -6  -5   7          5.47          6.69         3.01 o
  -5  -5   7         22.80         18.74         2.53 o
  -4  -5   7          7.73          1.50         2.29 o
  -2  -5   7        496.36        464.51         8.88 o
  -1  -5   7        125.11        127.26         3.13 o
   0  -5   7        179.70        200.84         3.79 o
   1  -5   7        275.14        230.91         3.92 o
   2  -5   7        674.31        689.63        12.10 o
   3  -5   7          2.36          5.85         1.10 o
   4  -5   7        292.04        265.70         8.98 o
   5  -5   7        477.48        481.78        19.56 o
   6  -5   7          4.18          3.81         3.79 o
   7  -5   7         28.05         27.26         4.63 o
  -7  -4   7          0.54         -2.15         2.85 o
  -6  -4   7         36.08         19.15         2.67 o
  -5  -4   7        104.24        120.75         4.77 o
  -4  -4   7        482.92        452.52        11.99 o
  -3  -4   7         20.35         28.07         2.20 o
  -2  -4   7        861.19        888.10        12.91 o
  -1  -4   7        171.07        163.59         3.46 o
   0  -4   7         95.59        114.92         2.49 o
   1  -4   7        109.96        108.81         2.33 o
   2  -4   7       1338.19       1580.86        23.72 o
   3  -4   7         66.68         77.39         2.02 o
   4  -4   7          9.44          6.80         1.95 o
   5  -4   7        193.46        183.08         6.14 o
   6  -4   7          6.54          9.63         2.40 o
   7  -4   7          2.22          3.68         3.91 o
  -7  -3   7          2.06          2.40         2.94 o
  -6  -3   7         31.72         25.53         2.61 o
  -5  -3   7         14.16         33.48         2.46 o
  -4  -3   7        784.33        843.40        19.29 o
  -3  -3   7        877.16        843.42        16.47 o
  -2  -3   7        448.47        496.63         7.79 o
  -1  -3   7       4791.99       4770.70        72.83 o
   0  -3   7       2564.40       2808.38        48.18 o
   1  -3   7          7.89         16.59         0.95 o
   2  -3   7       4760.25       4981.53        87.92 o
   3  -3   7       1379.10       1432.76        35.69 o
   4  -3   7          1.51          1.34         2.33 o
   5  -3   7         46.33         49.97         3.78 o
   6  -3   7         33.04         35.37         3.74 o
   7  -3   7          5.50          2.18         2.95 o
  -8  -2   7          4.63          4.52         2.52 o
  -7  -2   7          7.11          4.34         2.58 o
  -6  -2   7          2.24         -1.01         2.10 o
  -5  -2   7          0.01          1.51         1.63 o
  -4  -2   7        130.44        146.89         3.51 o
  -3  -2   7        279.69        265.91         4.92 o
  -2  -2   7          3.03          1.88         0.73 o
  -1  -2   7        470.13        399.53         6.36 o
   0  -2   7       6492.04       6614.41       105.98 o
   1  -2   7       2684.43       2859.67        51.76 o
   2  -2   7         81.28         70.95         1.59 o
   3  -2   7       2770.46       2782.98        97.57 o
   4  -2   7        876.00        840.65        26.78 o
   5  -2   7        130.47        128.34         6.53 o
   6  -2   7        120.51        125.22         6.93 o
   7  -2   7         49.82         47.88         4.28 o
  -8  -1   7          2.14          3.53         2.64 o
  -7  -1   7          9.36          7.94         3.47 o
  -6  -1   7          3.52          4.56         3.34 o
  -5  -1   7         13.30         14.64         1.95 o
  -4  -1   7        223.74        235.44         5.47 o
  -3  -1   7        167.43        159.20         3.87 o
  -2  -1   7        736.87        763.32        17.42 o
  -1  -1   7       1898.81       1927.46        27.56 o
   0  -1   7       1927.48       1958.61        31.41 o
   1  -1   7       1896.75       1988.22        39.08 o
   2  -1   7         36.76         45.29         1.32 o
   3  -1   7       1975.95       2052.05        46.10 o
   4  -1   7       1710.71       1734.64        53.70 o
   5  -1   7         38.55         38.95         3.20 o
   6  -1   7         21.25         24.52         3.21 o
   7  -1   7         25.82         23.02         3.68 o
  -8   0   7          0.03          0.62         2.79 o
  -7   0   7         19.54         15.32         2.45 o
  -6   0   7         85.27        101.25         6.08 o
  -5   0   7        114.37        126.50         4.46 o
  -4   0   7         39.21         38.45         1.81 o
  -3   0   7         47.18         42.75         2.30 o
  -2   0   7        842.98        887.64        14.52 o
  -1   0   7         28.91         31.02         1.18 o
   0   0   7       1084.02       1154.69        18.93 o
   1   0   7         37.00         42.39         1.77 o
   2   0   7         95.13        110.99         2.35 o
   3   0   7          7.03          9.85         1.26 o
   4   0   7        112.69        117.44         5.19 o
   5   0   7         97.11        102.07         9.09 o
   6   0   7          0.48          0.99         2.95 o
   7   0   7          5.21          1.78         3.39 o
  -8   1   7          6.64          6.19         3.07 o
  -7   1   7          3.66          2.25         2.57 o
  -6   1   7         50.20         70.45         3.74 o
  -5   1   7         27.61         38.19         2.38 o
  -4   1   7        116.79        111.36         3.18 o
  -3   1   7        446.86        435.11         9.48 o
  -2   1   7       3551.95       3514.57        61.82 o
  -1   1   7        293.30        282.92         4.86 o
   0   1   7        710.92        808.24        15.21 o
   1   1   7        370.65        400.35         6.75 o
   2   1   7        622.58        624.82        10.38 o
   3   1   7         26.49         44.52         7.15 o
   4   1   7        329.83        353.03        12.14 o
   5   1   7         87.77         89.71         4.96 o
   6   1   7         26.81         20.54         3.57 o
   7   1   7         13.88         13.14         3.83 o
  -8   2   7          0.02          1.68         3.22 o
  -7   2   7         16.21         15.14         3.21 o
  -6   2   7         36.40         37.34         4.62 o
  -5   2   7        109.74        106.89         4.34 o
  -4   2   7        550.20        550.84        20.61 o
  -3   2   7       1064.69       1207.80        23.26 o
  -2   2   7        215.62        148.22         2.81 o
  -1   2   7       4437.99       4317.89        92.71 o
   0   2   7       3211.49       3411.51        50.84 o
   1   2   7       1255.31       1277.72        20.85 o
   2   2   7       2329.43       2307.23        37.47 o
   3   2   7       1743.25       1652.44        58.25 o
   4   2   7          0.02          0.53         2.28 o
   5   2   7        283.25        287.21        10.58 o
   6   2   7         70.82         87.99         6.81 o
   7   2   7          4.32          1.38         4.02 o
  -8   3   7          3.23          6.39         4.48 o
  -7   3   7          1.33         -3.08         3.08 o
  -6   3   7          5.48          2.53         2.60 o
  -5   3   7        130.05        130.06         5.18 o
  -4   3   7         79.86         62.08         8.34 o
  -3   3   7        433.04        369.90         6.77 o
  -2   3   7         65.41         63.61         1.78 o
  -1   3   7        672.01        573.49         9.59 o
   0   3   7       1705.32       1744.93        28.52 o
   1   3   7        103.27         95.30         2.18 o
   2   3   7        422.66        406.33         7.27 o
   3   3   7       1073.04       1001.77        35.90 o
   4   3   7        713.98        683.82        22.05 o
   5   3   7         58.93         67.99         4.33 o
   6   3   7        190.94        222.45        11.11 o
   7   3   7         39.67         49.24         5.33 o
  -8   4   7          0.95         -0.53         5.58 o
  -7   4   7          6.08          7.59         3.40 o
  -6   4   7         49.25         61.66         3.83 o
  -5   4   7          2.67          5.42         3.76 o
  -4   4   7         57.70         64.73         2.25 o
  -3   4   7        433.79        504.55        10.74 o
  -2   4   7        429.77        469.29         8.71 o
  -1   4   7        281.03        293.35         4.74 o
   0   4   7        725.31        753.38        11.53 o
   1   4   7        571.26        563.01         9.52 o
   2   4   7        428.25        420.67        19.00 o
   3   4   7        113.89        107.45         5.23 o
   4   4   7        435.24        423.84        14.60 o
   5   4   7        105.79        110.18         6.49 o
   6   4   7         14.95         13.01         4.46 o
  -8   5   7          0.09         -2.59         4.13 o
  -7   5   7          3.69          4.73         3.58 o
  -6   5   7          4.71         -1.78         3.07 o
  -5   5   7         87.00        111.89         5.11 o
  -4   5   7         43.94         51.95         2.13 o
  -3   5   7        279.71        121.14         8.73 o
  -2   5   7       1044.20       1093.01        21.13 o
  -1   5   7         44.91         51.31         1.54 o
   0   5   7        564.85        595.35         9.26 o
   1   5   7        195.65        209.04         4.44 o
   2   5   7         77.86         77.19         6.86 o
   3   5   7         22.47         21.17         3.79 o
   4   5   7          2.03          1.39         3.22 o
   5   5   7         35.26         41.23         4.84 o
   6   5   7          1.29          1.36         4.80 o
  -7   6   7          1.72         -2.75         5.60 o
  -6   6   7         10.66          7.32         3.49 o
  -5   6   7         78.57         77.38         5.22 o
  -4   6   7        104.99        111.15         3.49 o
  -3   6   7         59.84         40.95         2.04 o
  -2   6   7        807.23        796.76        13.45 o
  -1   6   7        675.22        676.17        11.48 o
   0   6   7         64.44         53.13         2.73 o
   1   6   7        288.67        275.34         6.62 o
   2   6   7       1013.26        951.16        20.38 o
   3   6   7         20.30         11.52         2.24 o
   4   6   7        140.67        126.62         8.36 o
   5   6   7          3.06         -0.24         4.60 o
   6   6   7          0.67          3.50         5.36 o
  -7   7   7          7.94          5.63         4.18 o
  -6   7   7          2.65          2.99         3.77 o
  -5   7   7         37.17         28.54         2.52 o
  -4   7   7         55.38         51.58         2.43 o
  -3   7   7         78.22         81.78         3.06 o
  -2   7   7        620.26        568.44         9.87 o
  -1   7   7        429.45        424.23         6.95 o
   0   7   7         25.86         26.97         1.61 o
   1   7   7         93.99         94.55         3.61 o
   2   7   7        145.60        155.87         4.61 o
   3   7   7        178.89        171.74         5.64 o
   4   7   7         19.85         18.19         4.90 o
   5   7   7         61.92         58.49         6.21 o
  -7   8   7          0.55          3.32         4.34 o
  -6   8   7          1.92          2.07         3.86 o
  -5   8   7          0.03          0.79         2.08 o
  -4   8   7         61.81         44.70         3.27 o
  -3   8   7          8.50         10.51         2.62 o
  -2   8   7          8.10          9.15         1.64 o
  -1   8   7        731.66        694.07        13.29 o
   0   8   7         34.26         35.49         2.62 o
   1   8   7         60.31         55.46         4.85 o
   2   8   7         48.14         50.32         2.74 o
   3   8   7        543.44        479.30        12.44 o
   4   8   7         13.06         14.89         5.34 o
   5   8   7         24.15         25.82         6.10 o
  -7   9   7          2.24          3.32         4.78 o
  -6   9   7          0.66         -3.45         4.17 o
  -5   9   7          1.27          3.72         2.38 o
  -4   9   7          9.76         15.33         2.49 o
  -3   9   7          7.33          3.37         2.79 o
  -2   9   7         14.56         19.06         2.12 o
  -1   9   7         38.69         35.62         2.19 o
   0   9   7          6.10          9.56         2.28 o
   1   9   7         62.15         58.75         3.13 o
   2   9   7          6.27         13.74         2.56 o
   3   9   7          0.15         -0.94         2.79 o
   4   9   7         22.77         21.36         6.10 o
  -6  10   7          3.85          3.11         3.33 o
  -5  10   7         15.91         19.57         2.84 o
  -4  10   7         52.97         46.70         3.72 o
  -3  10   7         98.99        100.37         4.63 o
  -2  10   7        209.94        228.92         7.33 o
  -1  10   7         39.72         44.32         2.55 o
   0  10   7        145.75        149.41         9.52 o
   1  10   7         52.92         55.33         3.45 o
   2  10   7          7.88          8.11         2.76 o
   3  10   7         16.17         20.10         4.51 o
   4  10   7          9.47          8.92         6.29 o
  -5  11   7          1.81         -0.15         2.94 o
  -4  11   7         22.07         19.47         2.97 o
  -3  11   7          4.36          1.32         3.18 o
  -2  11   7        185.36        195.21         7.16 o
  -1  11   7         54.95         56.00         3.29 o
   0  11   7          0.15          2.65         3.45 o
   1  11   7        161.20        172.22         7.32 o
   2  11   7         28.98         27.29         3.68 o
   3  11   7          0.34         -1.36         3.33 o
  -5  12   7          1.08          1.80         7.31 o
  -4  12   7         16.31         13.53         3.70 o
  -3  12   7          0.23          1.64         3.48 o
  -2  12   7          8.24         12.71         3.76 o
  -1  12   7          6.92          8.82         3.79 o
   0  12   7         25.38         23.90         4.14 o
   1  12   7         18.55         11.79         4.03 o
   2  12   7         15.16         17.20         4.14 o
  -3  13   7          0.01         -3.31         4.09 o
  -2  13   7          3.88         -1.11         4.00 o
  -1  13   7         34.61         30.80         4.45 o
   0  13   7          4.38          0.30         4.16 o
   0 -15   8          0.13         -4.66         4.66 o
   1 -15   8         21.56         32.98         8.58 o
   2 -15   8          7.17         14.74         9.46 o
  -2 -14   8          6.35          9.04         5.64 o
  -1 -14   8          6.52          0.19         7.12 o
   0 -14   8         10.98          7.78         5.91 o
   1 -14   8         16.12         16.65         7.89 o
   2 -14   8         59.29         63.73         6.70 o
   3 -14   8         29.82         40.15         4.97 o
   4 -14   8         20.17          8.61         7.06 o
  -3 -13   8          0.00          3.30         3.11 o
  -2 -13   8          3.20          0.88         3.25 o
  -1 -13   8         49.89         52.93         4.81 o
   0 -13   8         21.50         22.18         6.00 o
   1 -13   8          5.87          2.95         3.65 o
   2 -13   8         79.91         68.10         5.01 o
   3 -13   8         33.08         24.75         4.40 o
   4 -13   8          3.82          2.62         4.17 o
   5 -13   8          9.21          6.40         4.05 o
  -4 -12   8          0.54          0.71         5.28 o
  -3 -12   8          7.73          7.31         2.93 o
  -2 -12   8         32.89         29.99         3.67 o
  -1 -12   8         35.05         34.83         4.13 o
   0 -12   8         54.14         48.81         8.10 o
   1 -12   8         25.64         25.91         2.88 o
   2 -12   8         58.19         51.53         4.42 o
   3 -12   8         12.72          8.83         3.77 o
   4 -12   8          5.65          6.50         3.57 o
   5 -12   8         31.77         37.22         7.42 o
  -5 -11   8          0.11         -3.69         4.78 o
  -4 -11   8          0.05          6.32         4.90 o
  -3 -11   8         21.98         21.45         2.79 o
  -2 -11   8          1.39         -0.34         2.80 o
  -1 -11   8          3.97          3.06         2.85 o
   0 -11   8         20.11         17.61         3.68 o
   1 -11   8         56.35         69.85         3.33 o
   2 -11   8        122.87        112.71         5.66 o
   3 -11   8          2.16          1.27         3.82 o
   4 -11   8         32.98         42.01         5.02 o
   5 -11   8         46.91         49.79         3.68 o
   6 -11   8          1.71         -3.30         6.38 o
  -5 -10   8         14.86          8.84         6.96 o
  -4 -10   8          0.06         -0.06         4.29 o
  -3 -10   8         45.21         56.02         2.99 o
  -2 -10   8         77.58         86.52         3.62 o
  -1 -10   8         21.29         17.11         4.27 o
   0 -10   8        155.23        144.86         4.73 o
   1 -10   8        262.92        285.23         8.62 o
   2 -10   8        103.04        121.49         5.43 o
   3 -10   8          7.57          2.22         5.56 o
   4 -10   8        207.07        213.19        11.77 o
   5 -10   8         90.57        100.05         4.83 o
   6 -10   8          4.72         -5.53         5.86 o
  -6  -9   8          0.12         -4.25         4.25 o
  -5  -9   8          4.96          3.87         3.99 o
  -4  -9   8          0.31          2.33         3.64 o
  -3  -9   8         31.33         37.70         2.41 o
  -2  -9   8        341.24        377.35        11.02 o
  -1  -9   8        109.90        115.31         6.85 o
   0  -9   8         43.50         41.87         2.13 o
   1  -9   8        665.62        584.72        10.85 o
   2  -9   8        609.50        586.04        11.08 o
   3  -9   8        496.55        479.27        12.53 o
   4  -9   8        180.59        155.19         8.21 o
   5  -9   8        376.52        370.78         9.95 o
   6  -9   8          1.47         -3.89         5.24 o
   7  -9   8          0.03         -5.73         5.73 o
  -6  -8   8         16.32         17.18         4.29 o
  -5  -8   8          0.02          3.22         3.69 o
  -4  -8   8          0.65         -2.58         4.86 o
  -3  -8   8          0.07         -0.58         1.65 o
  -2  -8   8          2.92          1.09         1.89 o
  -1  -8   8         83.58         97.20         3.38 o
   0  -8   8         13.17         18.28         3.33 o
   1  -8   8         11.88         15.61         1.63 o
   2  -8   8         87.00         61.13         2.85 o
   3  -8   8        786.14        738.78        18.72 o
   4  -8   8         13.45         19.39         3.67 o
   5  -8   8        208.08        212.23        11.06 o
   6  -8   8        101.09         95.61         7.22 o
   7  -8   8          6.87          3.21         5.48 o
  -6  -7   8         12.84          5.61         3.75 o
  -5  -7   8         14.75         17.05         4.66 o
  -4  -7   8        111.74        121.78         6.24 o
  -3  -7   8         29.70         15.47         1.94 o
  -2  -7   8         67.70         21.95         3.34 o
  -1  -7   8         98.01        100.06         3.14 o
   0  -7   8        879.60        989.85        17.01 o
   1  -7   8        108.54        106.33         2.94 o
   2  -7   8         81.50         89.24         3.00 o
   3  -7   8         80.89         54.16         2.50 o
   4  -7   8         40.95         31.24         2.17 o
   5  -7   8         76.95         58.74         5.27 o
   6  -7   8         34.13         29.07         4.99 o
   7  -7   8          1.60          1.87         4.85 o
  -7  -6   8          0.20          0.95         3.84 o
  -6  -6   8         68.20         64.75         4.48 o
  -5  -6   8          4.36         11.65         3.15 o
  -4  -6   8          0.68          1.75         3.18 o
  -3  -6   8        359.90        337.04        11.02 o
  -1  -6   8          1.51          1.55         1.30 o
   0  -6   8       4899.48       4938.89        76.71 o
   1  -6   8       2531.20       2640.94        41.34 o
   2  -6   8         18.15         28.80         1.67 o
   3  -6   8       1472.95       1432.07        34.93 o
   4  -6   8        426.28        453.09        11.62 o
   5  -6   8          3.10          4.96         3.71 o
   6  -6   8         41.81         45.51         4.98 o
   7  -6   8         18.48         21.47         4.99 o
  -7  -5   8          0.68         -1.63         3.33 o
  -6  -5   8         16.00         23.86         2.95 o
  -5  -5   8         32.77         36.14         3.09 o
  -4  -5   8          7.58         17.76         2.46 o
  -3  -5   8        844.28        889.44        26.32 o
  -2  -5   8        207.42        198.58         4.36 o
  -1  -5   8         56.47         58.37         2.01 o
   0  -5   8        282.48        264.04         4.77 o
   1  -5   8       2483.10       2539.47        38.05 o
   2  -5   8        564.03        588.30         9.95 o
   3  -5   8         36.29         35.21         2.15 o
   4  -5   8       1365.33       1367.92        31.96 o
   5  -5   8        800.12        740.49        29.00 o
   6  -5   8          2.31          5.32         3.97 o
   7  -5   8         62.00         67.92         5.74 o
  -7  -4   8          0.63         -0.72         2.82 o
  -6  -4   8         15.59         17.82         2.73 o
  -5  -4   8         50.70         59.14         3.32 o
  -4  -4   8         23.49         24.05         3.09 o
  -3  -4   8         11.22          5.14         0.68 o
  -2  -4   8        866.34        881.64        12.93 o
  -1  -4   8       3497.21       3813.70        70.94 o
   0  -4   8         90.75         86.17         2.20 o
   1  -4   8       2647.86       2577.40        38.54 o
   2  -4   8       2935.81       2967.65        44.37 o
   3  -4   8         71.30         66.53         1.99 o
   4  -4   8        459.17        475.13        18.97 o
   5  -4   8        539.29        524.22        20.92 o
   6  -4   8         64.99         64.70         3.47 o
   7  -4   8          5.52          9.41         4.09 o
  -7  -3   8          2.73          9.38         3.24 o
  -6  -3   8          3.13          3.37         2.95 o
  -5  -3   8         13.71         16.23         2.33 o
  -4  -3   8         43.85         42.27         2.23 o
  -3  -3   8         16.71          9.61         1.42 o
  -2  -3   8        202.13        231.81         3.87 o
  -1  -3   8       6423.43       6661.05       130.04 o
   0  -3   8        254.03        232.51         3.78 o
   1  -3   8        547.01        585.59        10.63 o
   2  -3   8        540.66        527.20         8.89 o
   3  -3   8        109.88        103.39         3.60 o
   4  -3   8          0.66          3.03         2.33 o
   5  -3   8         76.46         81.06         5.66 o
   6  -3   8         62.28         74.50         5.03 o
   7  -3   8          1.62          4.29         3.77 o
  -8  -2   8          1.85          1.41         2.84 o
  -7  -2   8         17.66         20.65         3.47 o
  -6  -2   8          5.56          1.32         2.25 o
  -5  -2   8         69.89         95.54         3.98 o
  -4  -2   8        142.08        137.06         4.15 o
  -3  -2   8        300.34        271.94         9.05 o
  -2  -2   8          2.18          2.93         0.62 o
  -1  -2   8       4436.57       4243.73        78.59 o
   0  -2   8        265.31        256.70         4.46 o
   1  -2   8         83.40         99.61         2.06 o
   2  -2   8        204.22        209.99         4.06 o
   3  -2   8       1032.22       1160.86        26.20 o
   4  -2   8         32.63         33.08         4.94 o
   5  -2   8          2.91          1.14         2.66 o
   6  -2   8          3.21          7.84         3.24 o
   7  -2   8          4.17          4.55         3.67 o
  -8  -1   8          0.10         -5.31         5.39 o
  -7  -1   8          0.92          3.68         3.55 o
  -6  -1   8         47.71         47.87         4.77 o
  -5  -1   8          2.00          0.44         1.71 o
  -4  -1   8         48.70         64.42         2.31 o
  -3  -1   8       2118.59       2119.47        65.83 o
  -2  -1   8       1651.93       1685.25        27.46 o
  -1  -1   8        768.91        696.69        11.75 o
   0  -1   8       5452.21       5521.91        88.25 o
   1  -1   8       1359.97       1380.45        24.24 o
   2  -1   8        565.02        650.23        11.60 o
   4  -1   8       1799.00       1778.35        55.29 o
   5  -1   8          1.59          0.93         7.50 o
   6  -1   8         71.52         71.19         4.71 o
   7  -1   8         25.62         24.62         4.03 o
  -8   0   8          0.33          0.93         2.95 o
  -7   0   8         12.23          9.91         2.53 o
  -6   0   8          0.53         -1.95         2.11 o
  -5   0   8          6.83          2.01         1.80 o
  -4   0   8          0.08          1.13         1.51 o
  -3   0   8        179.15        141.63         3.94 o
  -2   0   8       2697.61       2843.14        54.95 o
  -1   0   8        376.78        349.57         6.59 o
   0   0   8       2386.96       2345.86        35.67 o
   1   0   8       4316.45       4408.39        74.93 o
   2   0   8       1956.36       1974.57        34.37 o
   4   0   8       1288.73       1300.10        40.86 o
   5   0   8        361.55        367.76        12.78 o
   6   0   8         47.92         52.95         4.27 o
   7   0   8         56.18         49.46         4.59 o
  -8   1   8          1.27          1.93         3.20 o
  -7   1   8          2.68          3.20         2.77 o
  -6   1   8          5.04          8.57         2.40 o
  -5   1   8         27.18         32.09         2.67 o
  -4   1   8          4.57          5.07         1.68 o
  -3   1   8         96.78         99.22         4.05 o
  -2   1   8         85.17        103.69         2.38 o
  -1   1   8         62.52         61.63         1.88 o
   0   1   8        110.85        149.84         2.70 o
   1   1   8         53.71         44.51         1.35 o
   2   1   8       1376.85       1436.17        23.45 o
   4   1   8        619.19        656.17        21.36 o
   5   1   8        503.84        541.37        18.16 o
   6   1   8         21.45         26.09         3.96 o
   7   1   8          0.91          0.64         3.92 o
  -8   2   8          1.18          4.78         4.95 o
  -7   2   8          2.48          4.67         3.13 o
  -6   2   8          0.50          1.23         2.47 o
  -5   2   8        219.54        228.18         7.13 o
  -4   2   8        284.36        110.67         7.22 o
  -3   2   8        207.30        220.55         4.35 o
  -2   2   8        271.54        272.66         5.19 o
  -1   2   8       1296.86       1363.26        26.38 o
   0   2   8        595.34        638.32        10.63 o
   1   2   8        746.75        787.88        12.13 o
   2   2   8        344.23        351.43         6.08 o
   4   2   8         19.92         21.43         2.77 o
   5   2   8          0.15          1.50         3.55 o
   6   2   8         88.48         90.97         5.88 o
   7   2   8          0.24          1.20         4.42 o
  -8   3   8          0.85          1.12         3.70 o
  -7   3   8         12.26         18.93         3.47 o
  -6   3   8          8.76          4.17         2.73 o
  -5   3   8         44.78         46.87         3.02 o
  -4   3   8        437.07        246.77        13.59 o
  -3   3   8        268.88        271.47         4.86 o
  -2   3   8        819.46        842.18        15.95 o
  -1   3   8       3079.22       3017.09        49.04 o
   0   3   8       3997.99       4228.92        63.23 o
   1   3   8          0.96          2.59         0.92 o
   2   3   8        703.30        677.85        13.58 o
   3   3   8       1136.62       1048.35        25.69 o
   4   3   8          0.21         -0.96         2.72 o
   5   3   8         10.68         12.91        10.96 o
   6   3   8          7.63         11.72         4.28 o
   7   3   8          7.22         11.94         4.82 o
  -8   4   8          0.00         -1.47         3.88 o
  -7   4   8          1.36         -3.37         3.37 o
  -6   4   8         56.02         48.08         3.85 o
  -5   4   8        168.07        178.66         9.70 o
  -4   4   8        200.65        167.49         3.63 o
  -3   4   8       1364.48        666.59        31.90 o
  -2   4   8        625.82        763.36        12.75 o
  -1   4   8        895.51        834.51        13.60 o
   0   4   8       3172.24       3159.96        47.28 o
   1   4   8        707.31        715.54        13.08 o
   2   4   8        228.00        205.30         8.21 o
   3   4   8        899.91        864.15        22.86 o
   4   4   8        255.60        246.99         9.87 o
   5   4   8          0.28          3.62         3.60 o
   6   4   8         27.67         22.21         4.92 o
  -8   5   8          0.53          5.13         5.41 o
  -7   5   8          0.14         -0.52         3.88 o
  -6   5   8         53.68         67.16         4.14 o
  -5   5   8         66.15         61.14         3.76 o
  -4   5   8         24.53         20.17         1.66 o
  -3   5   8        201.23        157.47         4.31 o
  -2   5   8        198.82        169.44         3.47 o
  -1   5   8         23.52         25.45         1.28 o
   0   5   8        130.88        101.67         2.32 o
   1   5   8       1079.26       1068.44        19.32 o
   2   5   8          2.54          2.48         1.64 o
   3   5   8         44.25         51.35         6.75 o
   4   5   8        311.03        295.25        11.51 o
   5   5   8         40.21         36.66         5.09 o
   6   5   8          0.12          4.23         5.04 o
  -7   6   8          0.40         -1.11         3.99 o
  -6   6   8        169.49        177.77         7.66 o
  -5   6   8          3.38          8.82         3.07 o
  -4   6   8          6.19          8.28         1.71 o
  -3   6   8         95.25        101.63         3.41 o
  -2   6   8        109.43        128.66         3.07 o
  -1   6   8         51.15         54.54         1.96 o
   0   6   8         91.97         99.04         3.56 o
   1   6   8        119.91        128.74         4.26 o
   2   6   8        100.31         90.37         3.45 o
   3   6   8         58.10         44.33         5.13 o
   4   6   8         46.03         44.09         5.15 o
   5   6   8          9.66         18.34         5.16 o
   6   6   8         13.45         14.52         5.72 o
  -7   7   8          2.46          1.83         4.71 o
  -6   7   8          4.14          6.26         3.82 o
  -5   7   8         15.42         16.88         2.22 o
  -4   7   8         47.73         59.90         3.38 o
  -3   7   8          6.36          8.21         2.30 o
  -2   7   8        107.29        111.89         3.04 o
  -1   7   8        909.92        929.18        17.38 o
   0   7   8         34.19         39.13         1.80 o
   1   7   8        202.62        221.41         6.49 o
   2   7   8        283.57        260.95         6.64 o
   3   7   8          0.19          4.23         2.32 o
   4   7   8         54.48         49.01         5.71 o
   5   7   8          0.16         -1.23         5.43 o
  -7   8   8          6.13          3.51         6.50 o
  -6   8   8          0.33         -0.77         4.02 o
  -5   8   8         63.39         61.91         2.99 o
  -4   8   8         49.51         46.36         2.65 o
  -3   8   8         51.26         55.60         3.29 o
  -2   8   8        134.04        125.06         3.45 o
  -1   8   8        104.35        113.80         3.85 o
   0   8   8        328.79        345.67         9.51 o
   1   8   8          4.89          5.08         3.47 o
   2   8   8         90.27         98.01         4.02 o
   3   8   8        342.25        316.33         9.01 o
   4   8   8          0.03          4.70         5.32 o
   5   8   8          3.33         -0.61         5.95 o
  -6   9   8         10.95         11.44         4.37 o
  -5   9   8          0.15          1.04         2.46 o
  -4   9   8          3.56          3.70         2.95 o
  -3   9   8         44.94         37.32         3.32 o
  -2   9   8         19.27         23.38         2.55 o
  -1   9   8         15.20         20.73         2.69 o
   0   9   8        122.39        128.92         5.40 o
   1   9   8         51.63         44.53         2.97 o
   2   9   8         15.53         25.28         2.73 o
   3   9   8         40.12         51.13         3.49 o
   4   9   8          5.73          4.58         6.03 o
  -6  10   8          0.08         -3.39         3.39 o
  -5  10   8          0.92          3.49         2.72 o
  -4  10   8          2.48          5.62         3.26 o
  -3  10   8          2.38          7.19         3.02 o
  -2  10   8          3.68          6.71         2.86 o
  -1  10   8          2.76          5.83         2.20 o
   0  10   8         10.76          8.00         3.29 o
   1  10   8         38.31         32.30         3.00 o
   2  10   8          8.52          7.72         2.85 o
   3  10   8         13.38         17.85         3.34 o
  -5  11   8          2.39          6.71         3.73 o
  -4  11   8          0.45         -3.30         3.35 o
  -3  11   8          1.47          0.63         3.32 o
  -2  11   8         10.91         19.94         3.37 o
  -1  11   8         13.97         22.92         3.68 o
   0  11   8         20.32         30.66         3.91 o
   1  11   8          0.20         -0.20         3.48 o
   2  11   8          0.11          2.00         3.36 o
   3  11   8         22.44         20.73         3.62 o
  -4  12   8          6.51          7.42         3.79 o
  -3  12   8         30.90         27.95         3.86 o
  -2  12   8         23.88         27.47         4.08 o
  -1  12   8         39.31         49.36         4.43 o
   0  12   8          5.23          6.62         3.92 o
   1  12   8         20.65         24.02         4.17 o
  -3  13   8         12.65         18.17         4.39 o
  -2  13   8          4.30          1.27         5.75 o
  -1  13   8         67.22         72.00         8.30 o
   0  13   8         21.83         21.94         4.38 o
   0 -15   9          0.06         -1.74         4.80 o
   1 -15   9          1.88          5.79        14.48 o
   2 -15   9          0.86          6.13        15.02 o
  -2 -14   9          2.09          0.95         5.47 o
  -1 -14   9         24.37         22.97        10.07 o
   0 -14   9          1.21         -5.83         8.57 o
   1 -14   9          5.78         -0.69         7.55 o
   2 -14   9         23.36         28.05         4.55 o
   3 -14   9          1.97          0.56         4.26 o
   4 -14   9         11.06         11.77         6.02 o
  -3 -13   9          1.00         -2.24         3.14 o
  -2 -13   9          8.57          6.56         3.37 o
  -1 -13   9         20.52         20.21         4.38 o
   0 -13   9         52.39         50.39         5.76 o
   1 -13   9          0.28         -0.72         6.31 o
   2 -13   9         99.50         90.13         5.37 o
   3 -13   9         51.31         66.50         6.53 o
   4 -13   9          9.52          6.67         4.22 o
  -4 -12   9          0.40         -4.33         5.16 o
  -3 -12   9         16.39         16.25         3.13 o
  -2 -12   9         51.20         49.51         4.32 o
  -1 -12   9         16.12         25.74         3.81 o
   0 -12   9         19.51         16.15         6.38 o
   1 -12   9         55.92         62.52         3.37 o
   2 -12   9        112.73         92.32         5.63 o
   3 -12   9        115.56         98.44         5.38 o
   4 -12   9         19.82         19.35         7.10 o
   5 -12   9          5.32          2.68         3.45 o
  -5 -11   9          1.08         -3.56         5.12 o
  -4 -11   9          0.01         -0.60         4.65 o
  -3 -11   9          1.07         -1.28         2.69 o
  -2 -11   9        147.08        131.33         5.39 o
  -1 -11   9        119.82        129.93         5.12 o
   0 -11   9         94.65        103.60         6.53 o
   1 -11   9         40.96         39.28         3.71 o
   2 -11   9          5.69          5.36         3.36 o
   3 -11   9         67.62         52.74         3.55 o
   4 -11   9         54.46         39.80         3.39 o
   5 -11   9         15.06         10.40         3.51 o
   6 -11   9          2.25         -5.07         6.40 o
  -5 -10   9          1.14          1.70         4.52 o
  -4 -10   9          3.52         -1.41         4.21 o
  -3 -10   9          0.27         -2.30         2.30 o
  -2 -10   9        134.68        133.56         5.12 o
  -1 -10   9        245.85        237.36         6.99 o
   0 -10   9        287.07        301.15         7.58 o
   1 -10   9        407.15        409.81         9.25 o
   2 -10   9         39.12         53.96         4.20 o
   3 -10   9        113.86         90.47         4.09 o
   4 -10   9          6.81          2.43         2.65 o
   5 -10   9          0.38         -2.79         2.79 o
   6 -10   9          8.41          6.86         6.05 o
  -6  -9   9          3.76          3.86         4.63 o
  -5  -9   9          3.07         -4.11         4.11 o
  -4  -9   9          3.35         -3.70         3.70 o
  -3  -9   9          7.41          2.62         2.07 o
  -2  -9   9        105.58        107.92         9.15 o
  -1  -9   9        496.26        490.75        12.16 o
   0  -9   9          8.97          4.56         1.76 o
   1  -9   9         65.64         63.80         2.51 o
   2  -9   9        620.13        612.90        13.93 o
   3  -9   9        150.39        152.90         5.11 o
   4  -9   9         42.15         47.17         5.29 o
   5  -9   9        126.36        142.01         5.39 o
   6  -9   9         21.75         23.73         6.05 o
  -6  -8   9          4.11          6.33         4.33 o
  -5  -8   9          1.18         -1.62         6.03 o
  -4  -8   9         31.10         26.04         3.80 o
  -3  -8   9         15.46          6.92         1.82 o
  -2  -8   9        185.25        219.88         5.80 o
  -1  -8   9        613.48        651.66        23.68 o
   0  -8   9         25.80         20.60         2.53 o
   1  -8   9        305.23        298.58         6.11 o
   2  -8   9        782.53        741.73        14.66 o
   3  -8   9         11.84         22.71         2.62 o
   4  -8   9          0.14          3.23         2.19 o
   5  -8   9        130.30        154.78         9.58 o
   6  -8   9         55.50         62.18         6.32 o
   7  -8   9         13.98         16.55         5.69 o
  -6  -7   9         37.90         33.94         5.42 o
  -5  -7   9          0.03         -0.16         3.29 o
  -4  -7   9          0.07         -0.92         2.93 o
  -3  -7   9          1.36          4.08         2.64 o
  -2  -7   9         44.19         50.39         3.15 o
  -1  -7   9        544.78        575.26        11.40 o
   0  -7   9        821.10        892.59        15.44 o
   1  -7   9        273.78        263.12         5.27 o
   2  -7   9       1785.96       1622.16        30.73 o
   3  -7   9       1119.37       1063.11        22.76 o
   4  -7   9         70.21         57.67         2.95 o
   5  -7   9        129.75        126.00         8.46 o
   6  -7   9        158.21        149.80         9.79 o
   7  -7   9         10.89          7.60         5.13 o
  -7  -6   9          6.77         12.66         6.62 o
  -6  -6   9          0.06         -1.19         6.18 o
  -5  -6   9         24.30         30.13         5.76 o
  -4  -6   9          2.43          2.43         2.72 o
  -3  -6   9         32.26         20.04         1.64 o
  -2  -6   9          2.41          5.52         1.66 o
  -1  -6   9          2.37          4.49         1.35 o
   0  -6   9         42.26         55.97         2.12 o
   1  -6   9         42.42         40.52         1.48 o
   2  -6   9         56.54         59.28         3.08 o
   3  -6   9        776.71        685.17        17.19 o
   4  -6   9          1.85          4.88         3.55 o
   5  -6   9          0.24         -1.10         3.79 o
   6  -6   9        103.26        111.54         8.40 o
   7  -6   9         29.07         26.06         5.27 o
  -7  -5   9          0.04         -1.59         7.02 o
  -6  -5   9          0.77          3.56         2.88 o
  -5  -5   9         92.28         77.64         5.73 o
  -4  -5   9         38.74         70.00         3.61 o
  -3  -5   9        643.19        560.87        14.49 o
  -2  -5   9        443.13        389.33         7.35 o
  -1  -5   9        228.71        235.69         5.59 o
   0  -5   9        738.88        775.10        14.06 o
   1  -5   9        649.18        705.54        10.88 o
   2  -5   9        285.66        283.76         7.28 o
   3  -5   9         26.26         33.42         1.71 o
   4  -5   9          8.38         15.30         1.34 o
   5  -5   9          2.05         -2.22         2.40 o
   6  -5   9         17.07         14.81         4.15 o
   7  -5   9         15.25         18.30         5.05 o
  -7  -4   9          0.05         -2.88         3.43 o
  -6  -4   9          1.29          5.86         2.72 o
  -5  -4   9        162.76        162.48         6.04 o
  -4  -4   9         19.35         10.73         4.67 o
  -2  -4   9        601.75        569.52         9.72 o
  -1  -4   9        699.38        646.14        11.99 o
   0  -4   9         50.39         37.93         1.89 o
   1  -4   9       5390.25       5245.66        78.28 o
   2  -4   9       1751.08       1825.67        29.75 o
   3  -4   9        301.41        318.53         6.13 o
   4  -4   9        666.69        668.64        21.81 o
   5  -4   9        353.20        360.01        15.05 o
   6  -4   9          9.75          7.79         3.77 o
   7  -4   9          0.52         -2.94         2.94 o
  -7  -3   9         17.64          9.13         3.05 o
  -6  -3   9         16.00         11.27         2.66 o
  -5  -3   9         11.00         11.68         4.17 o
  -4  -3   9         39.89         39.82         2.34 o
  -3  -3   9          9.11         15.31         2.47 o
  -2  -3   9        619.19        669.78        11.31 o
  -1  -3   9         94.88         75.22         1.73 o
   0  -3   9          6.09          4.54         0.77 o
   1  -3   9        404.74        371.33         6.93 o
   2  -3   9       1509.28       1497.17        24.53 o
   3  -3   9        752.85        748.90        19.67 o
   4  -3   9         59.16         55.62         3.67 o
   5  -3   9        482.65        480.84        19.38 o
   6  -3   9        395.55        378.20        15.90 o
   7  -3   9          0.93         -0.84         4.05 o
  -8  -2   9          0.80         -0.47         3.78 o
  -7  -2   9          0.92         -1.62         2.93 o
  -6  -2   9          1.42         -2.49         2.49 o
  -5  -2   9          1.28          0.32         2.04 o
  -4  -2   9         34.52         39.80         2.15 o
  -3  -2   9        373.54        335.30         8.30 o
  -2  -2   9        773.95        808.94        13.54 o
  -1  -2   9        443.02        454.22         7.23 o
   0  -2   9       2108.37       2339.18        35.25 o
   1  -2   9         73.31         65.33         1.69 o
   2  -2   9        872.02        845.64        16.48 o
   3  -2   9        499.94        465.26        20.89 o
   4  -2   9         34.35         37.40         3.12 o
   5  -2   9         32.91         38.92         7.59 o
   6  -2   9        242.18        239.02        11.04 o
   7  -2   9          6.60          1.27         3.96 o
  -8  -1   9          0.38         -2.96         3.64 o
  -7  -1   9          0.59         -0.98         2.78 o
  -6  -1   9          4.35          4.39         2.20 o
  -5  -1   9          9.85         15.58         2.12 o
  -4  -1   9         17.77         25.62         1.92 o
  -3  -1   9        299.83        290.01         6.93 o
  -2  -1   9       1455.80       1429.21        25.32 o
  -1  -1   9          7.10          3.31         0.69 o
   0  -1   9       5372.00       5526.82        87.64 o
   1  -1   9       1570.57       1655.68        27.15 o
   2  -1   9         22.68         18.83         1.10 o
   3  -1   9         36.63         45.39         2.23 o
   4  -1   9        350.47        336.36        11.71 o
   5  -1   9          0.21         -3.08         6.79 o
   6  -1   9         16.19         24.62         3.75 o
   7  -1   9         19.71         19.22         4.13 o
  -8   0   9          0.23         -0.88         3.22 o
  -7   0   9         16.95         22.40         2.82 o
  -6   0   9         46.56         58.55         4.25 o
  -5   0   9         18.64         25.72         2.25 o
  -4   0   9         74.73         94.20         4.30 o
  -3   0   9        535.59        508.70        14.13 o
  -2   0   9        102.37        134.79         2.65 o
  -1   0   9         91.62        137.33         4.41 o
   0   0   9       2591.47       2592.45        38.90 o
   1   0   9       2107.18       2207.00        43.22 o
   2   0   9        107.72        130.55         2.87 o
   3   0   9        803.43        783.57        20.58 o
   4   0   9         81.64         92.26         9.23 o
   5   0   9         28.75         30.23         3.41 o
   6   0   9          6.66          6.46         3.56 o
   7   0   9          0.14         -2.80         3.94 o
  -8   1   9          7.82          7.24         3.34 o
  -7   1   9          5.55          5.50         2.96 o
  -6   1   9          0.64         -1.31         2.37 o
  -5   1   9        202.71        183.10         6.01 o
  -4   1   9         23.65         16.74         5.23 o
  -3   1   9        385.29        385.74         7.13 o
  -2   1   9       3081.07       3065.70        49.86 o
  -1   1   9       2246.26       2381.14        43.16 o
   0   1   9       1064.23       1027.73        17.82 o
   1   1   9       6740.53       6682.40       117.16 o
   2   1   9       1271.40       1297.41        21.27 o
   3   1   9        503.56        478.85        12.92 o
   4   1   9        749.61        724.62        23.48 o
   5   1   9        426.49        416.66        14.55 o
   6   1   9          1.60         -3.74         3.87 o
   7   1   9         22.82         31.82         4.70 o
  -8   2   9          0.13         -0.92         3.64 o
  -7   2   9          0.04          3.02         3.30 o
  -6   2   9         88.93         89.89         5.93 o
  -5   2   9          0.15         -0.45         2.88 o
  -4   2   9          0.28         -0.41         1.39 o
  -3   2   9         27.75         29.25         1.13 o
  -2   2   9        389.59        373.18         6.42 o
  -1   2   9       1062.43       1089.59        17.15 o
   0   2   9        368.90        443.47         7.55 o
   1   2   9       3139.47       3160.14        51.30 o
   2   2   9       2975.33       2871.41        50.59 o
   3   2   9          4.67          3.71         2.63 o
   4   2   9        114.87        109.89         5.80 o
   5   2   9        267.28        284.52        11.03 o
   6   2   9         50.97         60.01         8.35 o
   7   2   9          8.86          9.22         4.70 o
  -8   3   9          0.07         -1.01         4.05 o
  -7   3   9          8.78          8.83         3.46 o
  -6   3   9          7.14          9.49         2.89 o
  -5   3   9         46.62         53.70         3.24 o
  -4   3   9          7.28         14.14         1.21 o
  -3   3   9          1.54          0.56         0.67 o
  -2   3   9         10.37         12.58         1.19 o
  -1   3   9        797.23        879.21        13.37 o
   0   3   9       1175.31       1300.71        19.68 o
   1   3   9          0.01          1.24         1.09 o
   2   3   9         92.52         88.45         3.18 o
   3   3   9        957.64        881.79        25.87 o
   4   3   9         44.86         37.33         5.60 o
   5   3   9        116.91        116.53         6.85 o
   6   3   9        108.90        132.35         9.14 o
  -8   4   9          0.05         -1.68         3.97 o
  -7   4   9          7.69         15.08         4.67 o
  -6   4   9          2.24          1.60         3.08 o
  -5   4   9          0.77          6.14         2.67 o
  -4   4   9        306.46        298.38         6.49 o
  -3   4   9         20.91         21.72         1.85 o
  -2   4   9        404.87        461.86         8.61 o
  -1   4   9         68.00         68.70         2.05 o
   0   4   9        951.83       1023.88        15.57 o
   1   4   9         97.42         98.86         3.21 o
   2   4   9        305.39        281.40        12.61 o
   3   4   9         50.34         65.85        10.41 o
   4   4   9          4.51          4.60         3.29 o
   5   4   9         52.12         51.32        11.26 o
   6   4   9          0.56         -0.46         4.71 o
  -7   5   9          0.35         -2.75         3.64 o
  -6   5   9         89.13         85.57         4.71 o
  -5   5   9          0.32         -0.37         2.77 o
  -4   5   9        197.37        182.20         4.58 o
  -3   5   9        337.30        321.05         7.03 o
  -2   5   9        214.37        211.38         4.14 o
  -1   5   9        378.36        366.44         6.51 o
   0   5   9       2009.21       1968.63        35.08 o
   1   5   9        993.01       1022.91        18.55 o
   2   5   9         43.34         33.17         3.43 o
   3   5   9        275.81        251.94        16.41 o
   4   5   9        204.41        203.30        11.81 o
   5   5   9          3.97          2.23         4.47 o
   6   5   9          9.25         13.46         5.52 o
  -7   6   9          0.82         -2.78         3.93 o
  -6   6   9         12.80          6.81         3.58 o
  -5   6   9          7.28          5.37         3.16 o
  -4   6   9         18.23         19.80         1.95 o
  -3   6   9        101.47         78.42         3.38 o
  -2   6   9        135.57        133.66         3.20 o
  -1   6   9        792.91        857.84        13.29 o
   0   6   9        785.07        731.76        12.46 o
   1   6   9        936.18        911.66        27.32 o
   2   6   9        121.69        120.31         9.22 o
   3   6   9         20.34         21.87         3.39 o
   4   6   9        115.73        110.47         7.28 o
   5   6   9         65.07         64.85         6.22 o
  -7   7   9          0.71          0.51         4.16 o
  -6   7   9          0.87         -0.05         4.91 o
  -5   7   9          0.54          3.62         2.02 o
  -4   7   9          1.74         -0.58         1.96 o
  -3   7   9          3.67          4.01         2.30 o
  -2   7   9          0.30          6.04         1.57 o
  -1   7   9        449.27        411.12         8.25 o
   0   7   9          1.43          3.25         1.51 o
   1   7   9          1.35          3.06         1.98 o
   2   7   9        346.34        310.49         7.65 o
   3   7   9          1.04         -1.10         2.47 o
   4   7   9         13.23         14.99         5.23 o
   5   7   9         23.14         18.40         5.85 o
  -7   8   9          3.92          0.19         4.52 o
  -6   8   9          6.63          4.28         4.24 o
  -5   8   9         38.72         41.82         2.69 o
  -4   8   9         99.25        110.30         4.78 o
  -3   8   9          1.59         -0.14         2.12 o
  -2   8   9          9.74         11.97         1.67 o
  -1   8   9         87.55        105.74         3.55 o
   0   8   9          0.14          3.03         2.10 o
   1   8   9          2.69          4.88         2.89 o
   2   8   9          7.26          5.43         2.39 o
   3   8   9         10.16         11.37         2.85 o
   4   8   9         11.57         13.31         5.86 o
  -6   9   9          4.21          4.87         3.27 o
  -5   9   9          0.16          2.01         2.54 o
  -4   9   9         75.94         73.16         3.97 o
  -3   9   9         17.97         25.16         2.62 o
  -2   9   9          0.54          2.70         2.15 o
  -1   9   9        221.12        231.43         7.49 o
   0   9   9        194.51        207.82         6.82 o
   1   9   9          0.21          2.10         2.59 o
   2   9   9        146.39        139.70         6.10 o
   3   9   9         20.86         22.93         3.23 o
   4   9   9          0.25         -4.61         6.14 o
  -6  10   9          0.51         -3.30         3.30 o
  -5  10   9          0.77         -2.82         3.29 o
  -4  10   9         16.26         12.02         2.73 o
  -3  10   9         52.43         48.67         3.63 o
  -2  10   9         12.37         16.24         3.09 o
  -1  10   9         21.27         26.40         2.47 o
   0  10   9        142.84        149.77         6.73 o
   1  10   9         77.85         75.24         3.73 o
   2  10   9          0.31          1.23         3.17 o
   3  10   9         11.74         16.48         3.43 o
  -5  11   9         10.88          4.71         2.99 o
  -4  11   9          1.68          0.13         3.64 o
  -3  11   9          1.29          2.73         3.34 o
  -2  11   9         60.07         56.49         3.85 o
  -1  11   9         31.52         30.25         3.79 o
   0  11   9         18.30         20.76         3.82 o
   1  11   9         26.44         24.96         3.92 o
   2  11   9         22.59         16.40         3.66 o
  -4  12   9          1.33          1.37         3.73 o
  -3  12   9          0.24          2.03         3.64 o
  -2  12   9          1.43          4.88         3.85 o
  -1  12   9          5.81          8.68         3.93 o
   0  12   9          7.69          6.95         3.97 o
   1  12   9          0.68          6.12         3.98 o
  -2  13   9          1.81         -3.89         5.99 o
  -1  13   9          5.41          0.57         5.57 o
   0 -15  10         14.02         17.55         4.96 o
   1 -15  10          9.85         18.59        10.34 o
  -2 -14  10          1.34          1.02         6.55 o
  -1 -14  10          1.83         -1.98         4.98 o
   0 -14  10         12.93          7.49        10.05 o
   1 -14  10         28.14         29.74         7.67 o
   2 -14  10          2.27          7.03         4.23 o
   3 -14  10         11.12         16.87         6.90 o
  -3 -13  10          0.11         -1.61         3.26 o
  -2 -13  10          0.77         -1.31         3.37 o
  -1 -13  10          0.23         -2.93         4.11 o
   0 -13  10         14.08         16.18         6.05 o
   1 -13  10          1.97         -3.54         3.60 o
   2 -13  10          5.27          8.31         5.62 o
   3 -13  10         15.82         25.77         7.00 o
   4 -13  10          1.99         -2.18         4.39 o
  -4 -12  10          6.73          5.90         5.29 o
  -3 -12  10          5.82          6.52         3.06 o
  -2 -12  10         67.36         79.49         4.46 o
  -1 -12  10         50.62         54.90         4.81 o
   0 -12  10         88.92         99.60        10.35 o
   1 -12  10          6.43          2.48         2.70 o
   2 -12  10         10.30          9.75         5.62 o
   3 -12  10        126.16        139.28        13.31 o
   4 -12  10         20.47         27.07         7.81 o
   5 -12  10          0.38          2.25         5.38 o
  -4 -11  10         10.78         18.13         6.57 o
  -3 -11  10         11.69         14.12         2.84 o
  -2 -11  10         47.81         42.00         3.34 o
  -1 -11  10          1.06          3.98         2.98 o
   0 -11  10        270.45        313.95        14.30 o
   1 -11  10        188.17        194.08         9.17 o
   2 -11  10        113.33         94.96         5.37 o
   3 -11  10        320.79        309.42        20.46 o
   4 -11  10        111.42        127.62         8.27 o
   5 -11  10          1.76          0.69         5.44 o
   6 -11  10         61.26         66.78         7.86 o
  -5 -10  10          0.04         -2.36         4.62 o
  -4 -10  10          0.46          1.15         4.89 o
  -3 -10  10          7.17          8.24         3.56 o
  -2 -10  10         33.57         36.36         3.50 o
  -1 -10  10         87.58         94.88         7.67 o
   0 -10  10        148.39        172.08         7.59 o
   1 -10  10         70.56         80.99         4.48 o
   2 -10  10          4.72          4.32         2.59 o
   3 -10  10        184.20        154.52         9.58 o
   4 -10  10        232.46        211.14         8.18 o
   5 -10  10         51.59         58.60         3.64 o
   6 -10  10         40.62         33.50         6.60 o
  -6  -9  10          1.36         -4.51         4.51 o
  -5  -9  10         11.75          4.71         4.33 o
  -4  -9  10          2.57         -2.14         5.30 o
  -3  -9  10         13.25          9.90         2.62 o
  -2  -9  10         68.15         57.32         3.90 o
  -1  -9  10         22.95         20.85         2.57 o
   0  -9  10         32.16         33.88         2.96 o
   1  -9  10        420.47        405.17         8.99 o
   2  -9  10         46.46         30.76         2.63 o
   3  -9  10         48.87         48.57         3.97 o
   4  -9  10        157.40        122.07         5.24 o
   5  -9  10         72.29         56.81         3.25 o
   6  -9  10          5.78          1.80         5.69 o
  -6  -8  10          0.06         -5.37         5.37 o
  -5  -8  10          3.69          1.95         3.80 o
  -4  -8  10         14.11          4.74         5.64 o
  -3  -8  10          1.81         11.66         1.94 o
  -2  -8  10         35.96         33.58         2.29 o
  -1  -8  10        300.67        297.08         7.38 o
   0  -8  10        362.27        374.77        10.61 o
   1  -8  10        359.22        345.95         6.89 o
   2  -8  10        972.57        996.37        24.22 o
   3  -8  10         75.03         96.16         6.12 o
   4  -8  10         56.25         47.44         4.62 o
   5  -8  10          0.23          5.08         4.74 o
   6  -8  10          3.62         -1.92         5.18 o
   7  -8  10          1.21         -5.55         5.55 o
  -6  -7  10          0.86          0.69         3.94 o
  -5  -7  10         38.85         51.65         4.29 o
  -4  -7  10         38.30         41.33         3.80 o
  -3  -7  10         92.41         61.28         2.67 o
  -2  -7  10        106.04        147.42         4.41 o
  -1  -7  10        743.16        779.99        15.19 o
   0  -7  10        772.86        777.95        13.56 o
   1  -7  10         16.39         11.57         1.99 o
   2  -7  10       1435.59       1443.42        30.86 o
   3  -7  10        309.34        319.42         9.88 o
   4  -7  10        289.62        286.76         7.86 o
   5  -7  10         39.68         39.68         5.12 o
   6  -7  10        144.79        161.38        10.54 o
   7  -7  10          4.34         -0.80         5.52 o
  -7  -6  10          1.03          3.18         6.07 o
  -6  -6  10         10.71          6.20         3.67 o
  -5  -6  10         30.11         18.33         3.81 o
  -4  -6  10         38.55         61.44         4.13 o
  -3  -6  10         77.59         67.51         2.62 o
  -2  -6  10          6.08         10.39         2.37 o
  -1  -6  10        184.10        175.02         3.89 o
   0  -6  10       1773.32       1858.59        29.95 o
   1  -6  10         39.96         41.58         2.15 o
   2  -6  10        323.75        297.01         6.24 o
   3  -6  10        431.47        396.58         9.06 o
   4  -6  10        109.83        124.53         4.34 o
   5  -6  10          0.36         -2.06         4.04 o
   6  -6  10         96.92        109.23         8.70 o
   7  -6  10         58.19         69.84         6.53 o
  -7  -5  10          4.84          8.63         3.85 o
  -6  -5  10         12.55          9.46         3.11 o
  -5  -5  10         88.26         83.55         4.66 o
  -4  -5  10         14.27         12.50         2.63 o
  -3  -5  10          4.59          3.60         1.31 o
  -2  -5  10         11.28         17.33         1.36 o
  -1  -5  10         99.72        119.79         2.95 o
   0  -5  10       1480.63       1561.46        25.21 o
   1  -5  10        299.26        291.86         5.42 o
   2  -5  10         53.64         45.43         3.15 o
   3  -5  10       1451.18       1360.33        28.86 o
   4  -5  10        395.39        383.32         9.40 o
   5  -5  10        139.89        131.42         6.03 o
   6  -5  10         72.87         68.23         5.55 o
   7  -5  10         57.26         59.33         6.13 o
  -7  -4  10          0.00         -0.12         3.34 o
  -6  -4  10         18.55         20.90         4.12 o
  -5  -4  10         79.76         66.15         3.56 o
  -4  -4  10        120.18        168.89         5.74 o
  -3  -4  10          6.23          2.32         1.55 o
  -2  -4  10        171.13        145.57         3.10 o
  -1  -4  10        196.90        191.85         4.00 o
   0  -4  10          2.19          1.04         0.66 o
   1  -4  10        492.83        487.26         8.46 o
   2  -4  10         53.05         60.87         1.86 o
   3  -4  10         59.36         58.09         2.48 o
   4  -4  10          0.72          1.99         2.79 o
   5  -4  10          6.46          4.04         3.40 o
   6  -4  10          8.17          8.90         3.98 o
   7  -4  10          0.42          2.03         3.11 o
  -7  -3  10         11.53          9.44         3.14 o
  -6  -3  10          8.31         19.48         3.08 o
  -5  -3  10         54.31         63.33         3.44 o
  -4  -3  10        121.34         96.45         3.72 o
  -3  -3  10        213.16        242.50        10.29 o
  -2  -3  10       2752.46       2969.16        48.86 o
  -1  -3  10       2544.50       2458.52        40.56 o
   0  -3  10          3.74          3.28         0.80 o
   1  -3  10       2520.62       2548.94        56.13 o
   2  -3  10       1055.68       1067.33        17.63 o
   3  -3  10         59.68         57.41         2.71 o
   4  -3  10         89.24         98.62        10.63 o
   5  -3  10         95.76        105.85         6.04 o
   6  -3  10          1.77         -2.45         3.62 o
   7  -3  10          1.91          1.35         4.23 o
  -8  -2  10          0.21          4.32         3.25 o
  -7  -2  10         10.43         10.06         3.14 o
  -6  -2  10          0.05         -2.95         3.54 o
  -5  -2  10          0.54          2.06         2.13 o
  -4  -2  10        413.23        415.34        16.54 o
  -3  -2  10         27.64         19.88         1.22 o
  -2  -2  10        462.36        457.30         7.89 o
  -1  -2  10       4874.76       4864.74        80.18 o
   0  -2  10       4243.39       4669.47        66.19 o
   1  -2  10        235.84        207.50         4.16 o
   2  -2  10       6377.83       6320.86       109.60 o
   3  -2  10       1875.72       1950.11        46.00 o
   4  -2  10         50.74         52.82         3.79 o
   5  -2  10        521.09        511.69        17.32 o
   6  -2  10        143.77        131.00         8.08 o
   7  -2  10         14.38         15.98         4.47 o
  -8  -1  10          1.73          6.86         4.02 o
  -7  -1  10          2.43          0.96         2.96 o
  -6  -1  10          0.31         -0.16         2.33 o
  -5  -1  10          5.46          2.73         2.61 o
  -4  -1  10          1.62          0.64         0.91 o
  -3  -1  10          1.33          2.88         1.28 o
  -2  -1  10       1232.67       1270.35        19.41 o
  -1  -1  10       1850.18       1901.17        31.07 o
   0  -1  10         15.55         16.80         1.23 o
   1  -1  10        425.91        487.11         9.94 o
   2  -1  10       1279.11       1265.76        26.12 o
   3  -1  10       1617.55       1538.18        32.76 o
   4  -1  10        166.15        173.23        16.07 o
   5  -1  10         33.59         38.98         3.83 o
   6  -1  10        149.24        145.42         8.46 o
   7  -1  10         79.10         90.25         6.20 o
  -8   0  10          0.20          2.24         3.41 o
  -7   0  10         10.50         16.69         3.25 o
  -6   0  10          1.66          0.20         2.50 o
  -5   0  10        106.24         83.91         5.35 o
  -3   0  10         25.88         33.68         1.17 o
  -2   0  10       1052.17       1031.17        16.96 o
  -1   0  10         24.49         21.35         1.00 o
   0   0  10        135.53        137.96         3.59 o
   1   0  10        644.72        679.17        12.96 o
   2   0  10          7.51          9.76         1.74 o
   3   0  10        231.48        224.48         5.54 o
   4   0  10         20.31         17.49         3.00 o
   5   0  10         16.91         14.47         8.49 o
   6   0  10          3.08          4.66         3.81 o
   7   0  10         51.13         56.17         5.35 o
  -8   1  10          0.49         -2.48         3.43 o
  -7   1  10          2.65          5.55         3.07 o
  -6   1  10          4.10          5.40         2.63 o
  -5   1  10         33.77         33.83         2.67 o
  -4   1  10          7.10          3.74         6.51 o
  -3   1  10        274.86        300.91         5.41 o
  -2   1  10        879.89        922.32        15.23 o
  -1   1  10        398.33        417.77         6.54 o
   0   1  10          9.95          7.16         1.23 o
   1   1  10       1261.53       1301.53        23.21 o
   2   1  10         46.84         41.23         1.71 o
   3   1  10        563.40        523.50        11.72 o
   4   1  10        124.28        118.07         5.94 o
   5   1  10          0.22          4.00        16.05 o
   6   1  10         11.78         12.30         9.92 o
   7   1  10          0.02          1.03         4.51 o
  -8   2  10          7.21          8.33         3.71 o
  -7   2  10          0.04          1.17         3.25 o
  -6   2  10         46.58         48.62         5.14 o
  -5   2  10         44.12         47.77         3.00 o
  -4   2  10          0.83          1.65         1.45 o
  -3   2  10         33.73         31.36         1.48 o
  -2   2  10        992.83        944.87        15.64 o
  -1   2  10        153.81        158.20         2.97 o
   0   2  10        229.63        202.05         3.51 o
   1   2  10       1597.22       1585.55        26.01 o
   2   2  10        611.99        635.47        15.88 o
   3   2  10        296.83        281.19         6.89 o
   4   2  10        212.39        202.39        23.39 o
   5   2  10         97.92        107.78         6.55 o
   6   2  10          7.88         17.10        11.28 o
  -8   3  10          5.06          2.56         3.89 o
  -7   3  10          0.18         -1.95         4.94 o
  -6   3  10          3.12          4.67         2.96 o
  -5   3  10          5.67          9.54         2.63 o
  -4   3  10        181.08        143.51         4.00 o
  -3   3  10         50.02         58.20         2.43 o
  -2   3  10        739.89        708.72        12.40 o
  -1   3  10       1819.14       1809.02        29.05 o
   0   3  10         94.29         89.03         2.10 o
   1   3  10        398.48        359.43         6.91 o
   2   3  10       1697.05       1605.76        35.62 o
   3   3  10         67.73         69.86         5.17 o
   4   3  10          2.12         -4.05         8.35 o
   5   3  10        314.45        326.05        12.65 o
   6   3  10         37.23         46.53         5.50 o
  -8   4  10          0.03          0.81         4.14 o
  -7   4  10          3.41          0.17         5.77 o
  -6   4  10         44.95         53.69         6.13 o
  -5   4  10         18.85         12.70         2.84 o
  -4   4  10          0.62          0.64         1.46 o
  -3   4  10         36.57         42.89         4.54 o
  -2   4  10          7.09          8.61         1.16 o
  -1   4  10         73.57         67.63         2.31 o
   0   4  10        542.38        546.32         9.19 o
   1   4  10          6.60          7.04         1.39 o
   2   4  10        203.96        195.58         6.02 o
   3   4  10        331.27        319.19        18.58 o
   4   4  10         88.08         88.00        12.20 o
   5   4  10         62.51         77.71         5.54 o
   6   4  10         19.02         25.91         5.47 o
  -7   5  10          4.51          3.28         3.97 o
  -6   5  10         12.65         13.12         3.60 o
  -5   5  10          0.01          1.60         3.24 o
  -4   5  10         76.48         79.51         3.02 o
  -3   5  10         71.87         88.69         3.68 o
  -2   5  10          8.46         13.61         1.36 o
  -1   5  10         36.24         36.12         1.44 o
   0   5  10        209.91        220.82         4.81 o
   1   5  10          2.53          3.67         1.65 o
   2   5  10          3.81          4.65         1.76 o
   3   5  10          0.66         -1.24         3.21 o
   4   5  10         76.87         72.89         5.32 o
   5   5  10         14.09         13.52         4.93 o
   6   5  10          5.91          7.94         5.68 o
  -7   6  10          1.51          1.68         6.26 o
  -6   6  10          1.57          3.94         3.67 o
  -5   6  10         11.57          8.66         2.28 o
  -4   6  10          5.32          4.22         1.86 o
  -3   6  10        199.00        194.20         4.96 o
  -2   6  10        383.84        403.12         7.24 o
  -1   6  10         60.22         74.50         3.28 o
   0   6  10         70.26         70.64         2.96 o
   1   6  10        571.99        588.98        17.24 o
   2   6  10         45.90         37.89         2.63 o
   3   6  10        128.58        119.32         8.35 o
   4   6  10         53.63         51.13         5.54 o
   5   6  10          9.27          6.44         5.40 o
  -7   7  10          0.13          1.71         4.35 o
  -6   7  10          1.41          0.79         3.77 o
  -5   7  10         11.50         11.68         2.22 o
  -4   7  10          2.48          2.05         2.54 o
  -3   7  10         51.17         48.69         2.57 o
  -2   7  10        386.53        368.24         6.82 o
  -1   7  10          6.30          6.41         1.73 o
   0   7  10         19.18         24.56         2.19 o
   1   7  10        537.74        536.04        15.40 o
   2   7  10        305.63        298.38        12.80 o
   3   7  10         32.24         21.40         3.67 o
   4   7  10         58.02         67.35         6.49 o
   5   7  10         22.75         33.19         6.39 o
  -7   8  10          3.94          7.16         4.75 o
  -6   8  10          4.91          1.44         4.09 o
  -5   8  10          6.08          8.00         2.40 o
  -4   8  10         14.63         10.86         2.89 o
  -3   8  10          2.51          3.36         2.28 o
  -2   8  10          2.56          9.96         2.09 o
  -1   8  10         48.61         47.43         2.35 o
   0   8  10        215.20        228.32         6.03 o
   1   8  10         57.23         59.71         3.47 o
   2   8  10        367.87        345.47         9.74 o
   3   8  10         41.30         44.17         4.24 o
   4   8  10         17.77         25.66         6.26 o
  -6   9  10          1.13         -1.01         3.20 o
  -5   9  10          5.66         -0.80         3.22 o
  -4   9  10          0.48         -0.47         2.53 o
  -3   9  10          1.35         -1.36         2.58 o
  -2   9  10          5.27          4.04         2.71 o
  -1   9  10          0.28          2.29         2.10 o
   0   9  10         20.88         20.48         3.61 o
   1   9  10         20.18         18.10         2.83 o
   2   9  10          6.77          9.01         3.08 o
   3   9  10         21.06         16.38         4.60 o
   4   9  10          1.66          6.42         6.40 o
  -6  10  10          8.54          2.15         4.61 o
  -5  10  10          3.69          5.94         2.87 o
  -4  10  10         33.20         37.16         3.20 o
  -3  10  10         62.98         70.39         4.33 o
  -2  10  10          0.03          1.88         3.10 o
  -1  10  10         28.51         33.85         2.57 o
   0  10  10         16.90         22.14         3.57 o
   1  10  10         19.24         20.02         3.63 o
   2  10  10          0.42          0.47         3.29 o
   3  10  10          6.04          7.87         3.41 o
  -5  11  10          2.24          0.86         3.45 o
  -4  11  10          1.83          0.09         3.51 o
  -3  11  10         24.91         28.17         3.68 o
  -2  11  10          4.52          7.16         3.47 o
  -1  11  10          2.74          5.29         3.56 o
   0  11  10         66.86         63.00         4.48 o
   1  11  10          9.43         10.78         3.82 o
   2  11  10          4.64          7.55         4.44 o
  -4  12  10          2.97          4.26         4.36 o
  -3  12  10          0.32         -1.10         3.73 o
  -2  12  10         15.70         11.67         3.94 o
  -1  12  10          6.46         15.49         4.01 o
   0  12  10         22.01         22.92         4.17 o
   1  12  10         23.93         22.22         6.60 o
   1 -15  11         17.05         25.29         7.03 o
  -2 -14  11          4.94         -1.87         5.39 o
  -1 -14  11         10.01         -0.29         4.50 o
   0 -14  11          4.32          6.33        10.82 o
   1 -14  11         26.26         35.60         5.12 o
   2 -14  11         25.68         33.12         7.56 o
   3 -14  11          0.44          1.14        11.65 o
  -3 -13  11          0.12          0.35         3.89 o
  -2 -13  11          6.28          4.07         3.44 o
  -1 -13  11          8.42          4.80         7.25 o
   0 -13  11          6.61          6.09         5.35 o
   1 -13  11         36.17         39.78         6.19 o
   2 -13  11         38.89         45.97         6.27 o
   3 -13  11          1.00          1.83         4.19 o
   4 -13  11         52.25         51.28         5.32 o
  -4 -12  11          3.01         -2.33         3.97 o
  -3 -12  11         15.88         14.75         3.21 o
  -2 -12  11          0.07         -3.13         3.13 o
  -1 -12  11          0.33          4.78         6.89 o
   0 -12  11         44.38         44.99         4.99 o
   1 -12  11         25.87         23.20         3.10 o
   2 -12  11         18.81         18.84         4.01 o
   3 -12  11          1.46         -3.74         3.74 o
   4 -12  11          1.16          2.24         4.44 o
   5 -12  11         15.89         13.42         3.69 o
  -4 -11  11         10.45         12.38         5.03 o
  -3 -11  11          0.95          2.83         2.75 o
  -2 -11  11          2.95          6.15         3.62 o
  -1 -11  11         10.21         11.13         3.57 o
   0 -11  11          8.07         12.20         3.79 o
   1 -11  11         47.50         54.75         3.70 o
   2 -11  11         33.12         24.84         3.72 o
   3 -11  11         13.45         14.83         3.85 o
   4 -11  11         41.07         53.34         3.87 o
   5 -11  11          6.82          5.16         3.34 o
  -5 -10  11          0.85         -4.73         5.54 o
  -4 -10  11          6.51         10.09         4.36 o
  -3 -10  11          1.34          0.73         2.50 o
  -2 -10  11        133.53        120.60         4.94 o
  -1 -10  11        417.28        471.22        11.22 o
   0 -10  11        302.44        329.06        13.52 o
   1 -10  11        174.45        182.26        11.32 o
   2 -10  11          3.70          3.55         2.59 o
   3 -10  11        113.55        108.91         5.89 o
   4 -10  11        180.76        213.99         7.45 o
   5 -10  11          6.80          9.96         3.06 o
   6 -10  11          2.62          4.13         6.34 o
  -6  -9  11          6.97          7.84         4.77 o
  -5  -9  11          0.04          0.12         4.38 o
  -4  -9  11          0.99          0.91         4.08 o
  -3  -9  11         37.93         50.92         2.72 o
  -2  -9  11         87.53         95.45         5.03 o
  -1  -9  11         16.85         19.91         3.29 o
   0  -9  11          6.32          7.20         3.08 o
   1  -9  11        629.43        661.58        17.21 o
   2  -9  11        124.87        122.08         4.68 o
   3  -9  11        240.95        208.42        10.13 o
   4  -9  11        271.29        266.84         8.12 o
   5  -9  11         50.54         55.91         3.31 o
   6  -9  11          0.36         -5.72         5.72 o
  -6  -8  11          0.78          2.68         4.26 o
  -5  -8  11          0.20          1.83         6.31 o
  -4  -8  11          0.03         -0.34         3.58 o
  -3  -8  11         36.44         43.76         2.40 o
  -2  -8  11         19.35         29.33         2.32 o
  -1  -8  11         79.83         85.91         7.02 o
   0  -8  11        619.05        661.03        12.06 o
   1  -8  11         82.51         85.90         3.38 o
   2  -8  11         16.60         19.85         2.30 o
   3  -8  11          1.46          0.20         2.18 o
   4  -8  11        332.80        284.92         8.19 o
   5  -8  11         96.15         75.84         6.58 o
   6  -8  11         27.52         32.87         6.08 o
  -6  -7  11          0.63         -1.08         3.94 o
  -5  -7  11          7.91          9.05         3.99 o
  -4  -7  11         66.44         47.72         3.92 o
  -3  -7  11          3.29         -1.52         1.71 o
  -2  -7  11          6.20          6.41         2.38 o
  -1  -7  11         91.94         79.99         2.85 o
   0  -7  11        490.14        472.03         9.04 o
   1  -7  11          2.59         -1.33         2.05 o
   2  -7  11        903.14        848.08        22.75 o
   3  -7  11        110.29        128.76         4.78 o
   4  -7  11          0.74          3.76         3.07 o
   5  -7  11         20.95         14.15         4.80 o
   6  -7  11          1.54         -1.36         5.00 o
   7  -7  11         22.04         13.14         5.76 o
  -7  -6  11          1.54         -3.17         3.96 o
  -6  -6  11          5.90          6.99         4.67 o
  -5  -6  11          7.34          2.70         3.33 o
  -4  -6  11         28.86         22.76         3.87 o
  -3  -6  11        167.34        135.03         4.04 o
  -2  -6  11          0.65          8.58         3.06 o
  -1  -6  11        427.00        474.17         8.98 o
   0  -6  11        884.85        875.99        15.92 o
   1  -6  11        248.27        271.99         5.15 o
   2  -6  11        372.23        346.43         7.74 o
   3  -6  11       1112.50       1107.92        24.48 o
   4  -6  11        128.02        150.55         7.07 o
   5  -6  11         14.04         15.11         4.45 o
   6  -6  11         27.34         41.96         5.43 o
   7  -6  11         20.08         26.27         5.70 o
  -7  -5  11         11.75         17.50         4.74 o
  -6  -5  11         11.71          6.75         3.38 o
  -5  -5  11         58.04         74.69         3.96 o
  -4  -5  11        146.57        200.36         6.63 o
  -3  -5  11         54.68         52.18         2.13 o
  -2  -5  11        212.04        188.00         5.03 o
  -1  -5  11        502.17        566.12        10.45 o
   0  -5  11       1174.84       1257.56        19.16 o
   1  -5  11       1640.32       1673.75        25.26 o
   2  -5  11        300.11        273.53         5.40 o
   3  -5  11       1219.52       1171.36        22.36 o
   4  -5  11       1224.72       1210.84        25.68 o
   5  -5  11         18.60         20.28         2.92 o
   6  -5  11         84.34         90.16         4.54 o
   7  -5  11         30.43         23.89         5.56 o
  -7  -4  11         16.08         15.09         3.49 o
  -6  -4  11          0.18         -1.89         3.00 o
  -5  -4  11         20.07         18.41         2.94 o
  -4  -4  11         23.32         16.48         2.53 o
  -3  -4  11         98.79        111.11         3.31 o
  -2  -4  11         35.19         38.49         1.67 o
  -1  -4  11         43.44         56.52         2.31 o
   0  -4  11        516.34        560.33         8.78 o
   1  -4  11       2047.04       2090.71        29.12 o
   2  -4  11        165.87        172.58         3.79 o
   3  -4  11        121.12        107.76         3.67 o
   4  -4  11       1535.66       1413.62        30.48 o
   5  -4  11         34.33         37.71         4.31 o
   6  -4  11         20.06         18.97         4.39 o
   7  -4  11        119.50        136.57        10.27 o
  -7  -3  11          7.94         12.33         3.33 o
  -6  -3  11          0.08          2.59         2.98 o
  -5  -3  11         24.73         31.87         3.02 o
  -4  -3  11        149.29        134.82         4.51 o
  -3  -3  11         14.01         16.13         1.14 o
  -2  -3  11          1.28          1.99         0.97 o
  -1  -3  11         96.73        130.18         2.61 o
   0  -3  11        277.71        304.88         5.32 o
   1  -3  11       2173.22       2248.31        40.86 o
   2  -3  11         33.26         26.83         1.56 o
   3  -3  11         13.03         11.93         1.50 o
   4  -3  11        349.97        343.85        12.27 o
   5  -3  11        294.39        277.17        10.82 o
   6  -3  11         40.12         45.31         4.81 o
   7  -3  11         36.56         29.61         5.03 o
  -7  -2  11          2.34         -2.66         3.22 o
  -6  -2  11          0.17         -2.09         3.31 o
  -5  -2  11        103.16        122.46         5.76 o
  -4  -2  11        386.11        361.47         9.09 o
  -3  -2  11          0.74         -0.09         0.82 o
  -2  -2  11       2340.05       2344.97        36.05 o
  -1  -2  11         70.41        107.68         2.29 o
   0  -2  11          7.03         11.09         0.88 o
   1  -2  11         26.19         20.52         1.10 o
   2  -2  11        277.24        287.85         5.58 o
   3  -2  11         28.94         27.10         1.75 o
   4  -2  11          9.92          9.53         5.32 o
   5  -2  11          1.60          0.88         4.92 o
   6  -2  11         10.92         11.49         4.06 o
   7  -2  11         15.27         18.01         4.84 o
  -8  -1  11          2.08          5.09         4.09 o
  -7  -1  11          0.11          0.53         3.25 o
  -6  -1  11          3.13          6.07         2.62 o
  -5  -1  11          0.38          1.70         2.26 o
  -4  -1  11        258.11        232.08         7.47 o
  -3  -1  11        308.23        280.64         5.41 o
  -2  -1  11       1892.14       2012.43        30.60 o
  -1  -1  11       5098.58       5264.69        85.83 o
   0  -1  11       1040.34       1030.51        18.50 o
   1  -1  11        318.71        308.44         6.49 o
   2  -1  11       1023.84       1022.62        21.22 o
   3  -1  11       1044.09       1012.53        19.71 o
   4  -1  11          1.22          0.22         2.70 o
   5  -1  11         75.40         78.19         5.79 o
   6  -1  11         13.58         12.92         4.22 o
   7  -1  11          4.15          4.56         4.53 o
  -8   0  11          0.56          4.51         3.58 o
  -7   0  11          0.57         -0.64         3.13 o
  -6   0  11         14.98         11.65         2.71 o
  -5   0  11         33.00         22.44         3.80 o
  -4   0  11         23.01         23.91         2.42 o
  -3   0  11        838.18        834.43        15.04 o
  -2   0  11        167.88        184.89         3.55 o
  -1   0  11        751.65        752.51        10.83 o
   0   0  11       1996.22       2073.04        36.80 o
   1   0  11       3268.53       3467.66        64.77 o
   2   0  11        202.62        181.14         4.75 o
   3   0  11       4292.69       4203.33        80.12 o
   4   0  11        413.37        414.70        27.91 o
   5   0  11          2.66          6.42         3.29 o
   6   0  11        145.29        163.83         8.45 o
   7   0  11         33.10         32.88         5.27 o
  -8   1  11          2.60          2.88         5.05 o
  -7   1  11          0.17         -0.96         3.25 o
  -6   1  11          1.84          2.44         2.68 o
  -5   1  11          6.01          6.53         2.34 o
  -4   1  11          0.94          0.97         2.02 o
  -3   1  11         81.64         94.03         4.66 o
  -2   1  11         90.71         88.47         2.18 o
  -1   1  11         50.25         48.01         1.46 o
   0   1  11         94.50         88.07         2.41 o
   1   1  11         27.16         25.43         1.09 o
   2   1  11         17.95         23.30         2.34 o
   3   1  11        202.87        178.98         4.30 o
   4   1  11        405.64        404.32        14.36 o
   5   1  11        123.79        126.23        16.65 o
   6   1  11          7.30         15.89        13.44 o
  -8   2  11          1.41          6.74         4.10 o
  -7   2  11          3.39          1.24         3.47 o
  -6   2  11         72.30         87.52        11.71 o
  -5   2  11         54.44         58.70         4.55 o
  -4   2  11         35.26         28.01         1.48 o
  -3   2  11        334.44        351.17        11.65 o
  -2   2  11         58.36         53.59         1.89 o
  -1   2  11        144.97        138.06         2.77 o
   0   2  11          1.24          0.50         0.93 o
   1   2  11         12.84         14.28         1.44 o
   2   2  11         22.00         18.74         1.97 o
   3   2  11         16.22         16.56         1.78 o
   4   2  11          3.14          0.71         9.94 o
   5   2  11         14.51         16.14         4.01 o
   6   2  11         12.37         19.65         9.45 o
  -8   3  11          4.61          7.43         3.95 o
  -7   3  11         12.26         13.14         3.65 o
  -6   3  11          4.53          3.73         3.07 o
  -5   3  11         15.45         29.06         4.81 o
  -4   3  11         69.68         62.54         2.41 o
  -3   3  11         20.99         23.83         1.99 o
  -2   3  11        397.18        374.47         6.86 o
  -1   3  11        857.56        866.86        14.06 o
   0   3  11        395.48        436.62         7.45 o
   1   3  11        146.00        137.00         3.75 o
   2   3  11        408.66        399.41        11.83 o
   3   3  11        173.45        169.64         8.20 o
   4   3  11          3.61          4.93         8.35 o
   5   3  11         26.49         29.82         5.23 o
   6   3  11          7.86          6.93         5.10 o
  -7   4  11          4.01          4.61         3.70 o
  -6   4  11         31.16         24.25         3.41 o
  -5   4  11        264.19        254.21         8.32 o
  -4   4  11         58.95         57.33         3.09 o
  -3   4  11          4.79          3.96         1.57 o
  -2   4  11         92.92         80.22         2.41 o
  -1   4  11        907.76        864.82        14.50 o
   0   4  11        291.80        280.78         5.72 o
   1   4  11         26.24         22.13         1.61 o
   2   4  11       1170.56       1098.59        25.05 o
   3   4  11        405.40        362.07        22.99 o
   4   4  11          0.38         -3.78         6.91 o
   5   4  11         51.87         56.39         5.38 o
   6   4  11         25.34         33.96         5.86 o
  -7   5  11          7.72          7.90         5.81 o
  -6   5  11          4.73          1.84         3.42 o
  -5   5  11          0.98          0.59         1.84 o
  -4   5  11          9.23          7.34         1.77 o
  -3   5  11         76.43         59.15         2.48 o
  -2   5  11          3.22          2.49         1.26 o
  -1   5  11        127.53        116.40         2.86 o
   0   5  11        497.69        466.44         8.78 o
   1   5  11        108.96        107.77         5.34 o
   2   5  11         62.45         62.39         2.60 o
   3   5  11        402.49        370.13         9.82 o
   4   5  11        125.73        120.55        15.54 o
   5   5  11          0.12          0.36         5.08 o
  -7   6  11          9.11         10.17         5.50 o
  -6   6  11          0.48          0.25         4.08 o
  -5   6  11          0.11          1.90         1.97 o
  -4   6  11          7.80          6.67         2.44 o
  -3   6  11         83.21        100.65         3.69 o
  -2   6  11         66.07         60.65         3.22 o
  -1   6  11         30.58         33.17         1.95 o
   0   6  11         66.02         57.69         3.08 o
   1   6  11        189.57        169.96         4.98 o
   2   6  11         18.81         18.97         2.17 o
   3   6  11          4.74          2.04         2.97 o
   4   6  11         84.11         90.06         7.00 o
   5   6  11         11.48         11.55         5.80 o
  -7   7  11          2.05          1.87         6.81 o
  -6   7  11          3.58          7.31         3.90 o
  -5   7  11         27.99         28.12         2.46 o
  -4   7  11         18.60         18.13         2.76 o
  -3   7  11        195.69        195.63         5.33 o
  -2   7  11        168.77        195.11         6.11 o
  -1   7  11          0.45          0.85         1.77 o
   0   7  11        130.24        145.10         5.88 o
   1   7  11         60.12         75.99         3.29 o
   2   7  11          1.25          3.87         2.87 o
   3   7  11         26.46         24.76         3.00 o
   4   7  11          3.35         15.89         5.73 o
  -6   8  11          1.06         -1.83         4.18 o
  -5   8  11          4.87          4.46         3.11 o
  -4   8  11         35.19         36.67         2.76 o
  -3   8  11          4.55          3.08         2.34 o
  -2   8  11        460.08        465.80        14.29 o
  -1   8  11         77.26         94.94         3.37 o
   0   8  11         39.52         34.67         3.11 o
   1   8  11        192.37        187.20        10.00 o
   2   8  11         98.08         94.38         4.25 o
   3   8  11          0.18          2.20         2.99 o
   4   8  11          5.80          7.60         6.10 o
  -6   9  11          0.35          5.59         4.40 o
  -5   9  11          3.18          4.63         2.72 o
  -4   9  11         12.00          5.31         2.80 o
  -3   9  11          0.33          0.77         2.92 o
  -2   9  11          2.17          4.72         2.87 o
  -1   9  11         81.79         78.48         3.32 o
   0   9  11         41.88         46.94         4.44 o
   1   9  11         22.53         31.44         2.99 o
   2   9  11         39.44         32.86         3.87 o
   3   9  11         73.01         72.87         4.15 o
  -5  10  11          1.43          3.73         2.89 o
  -4  10  11          3.56          0.51         3.40 o
  -3  10  11          2.83          2.52         3.10 o
  -2  10  11          1.48          1.74         3.06 o
  -1  10  11          2.64          2.55         3.18 o
   0  10  11          7.94         11.06         3.23 o
   1  10  11         13.53          7.63         4.18 o
   2  10  11          0.81          3.06         3.41 o
   3  10  11         32.21         28.84         6.58 o
  -4  11  11          0.49         10.53         3.66 o
  -3  11  11          1.47          1.73         3.47 o
  -2  11  11          0.48         -1.28         3.49 o
  -1  11  11          0.25          6.03         3.37 o
   0  11  11          1.78         10.20         3.82 o
   1  11  11          0.11          4.45         4.46 o
  -3  12  11         22.01         22.85         3.96 o
  -2  12  11         29.86         32.33         6.30 o
  -1  12  11          4.29         12.05         4.04 o
   0  12  11          3.16          7.31         4.14 o
  -2 -14  12          6.39          3.57         7.41 o
  -1 -14  12          0.91         -2.85         7.77 o
   0 -14  12          0.04         -7.35         7.35 o
   1 -14  12         35.77         47.21        15.78 o
   2 -14  12          4.11          8.96         6.44 o
   3 -14  12         11.55         14.68         8.22 o
  -3 -13  12          0.24          1.70         3.38 o
  -2 -13  12          2.59          4.29         3.52 o
  -1 -13  12          6.00          1.74         6.39 o
   0 -13  12          5.25          0.73        11.11 o
   1 -13  12         80.85         79.00         4.19 o
   2 -13  12         29.41         36.44        11.93 o
   3 -13  12          8.36         11.63         4.33 o
   4 -13  12         59.44         64.60         5.66 o
  -4 -12  12          0.74          4.69         4.04 o
  -3 -12  12          2.14         -1.54         3.11 o
  -2 -12  12          1.55          1.29         3.30 o
  -1 -12  12         65.97         72.78         4.98 o
   0 -12  12         41.89         47.12         8.75 o
   1 -12  12         57.41         57.61         4.76 o
   2 -12  12        161.73        173.61        20.20 o
   3 -12  12         64.65         66.27         6.93 o
   4 -12  12         51.50         43.51         4.33 o
   5 -12  12         11.85          9.46         3.73 o
  -4 -11  12          0.87          0.15         4.75 o
  -3 -11  12          1.51         -1.20         2.82 o
  -2 -11  12          0.49          1.23         4.34 o
  -1 -11  12          4.40          3.70         3.04 o
   0 -11  12         65.29         73.09         4.74 o
   1 -11  12         46.04         49.22         5.63 o
   2 -11  12        121.04        108.84         5.89 o
   3 -11  12         26.21         23.12         3.26 o
   4 -11  12          1.18         -1.26         3.23 o
   5 -11  12         57.80         53.27         4.77 o
  -5 -10  12          0.68          0.39         4.92 o
  -4 -10  12          0.19         -4.23         4.39 o
  -3 -10  12        121.42        117.66         4.78 o
  -2 -10  12          5.63          5.15         2.73 o
  -1 -10  12         37.06         29.72         2.99 o
   0 -10  12         15.88         13.57         4.08 o
   1 -10  12         66.66         66.16         3.18 o
   2 -10  12         90.12         86.11         5.19 o
   3 -10  12          2.28          1.06         2.70 o
   4 -10  12          0.81          4.12         3.03 o
   5 -10  12          2.74          3.00         3.73 o
   6 -10  12          6.38          1.80         6.52 o
  -5  -9  12          5.18          0.82         4.44 o
  -4  -9  12          0.68         -4.95         4.95 o
  -3  -9  12         71.83         72.51         3.11 o
  -2  -9  12         50.64         40.95         2.81 o
  -1  -9  12          0.35         -0.26         2.44 o
   0  -9  12         47.72         53.61         2.68 o
   1  -9  12         65.79         72.45         4.63 o
   2  -9  12        673.08        661.10        23.12 o
   3  -9  12          7.03          5.06         2.67 o
   4  -9  12        142.04        165.30         6.25 o
   5  -9  12         71.35         93.87         4.99 o
   6  -9  12          1.41          2.72         6.04 o
  -6  -8  12          0.15         -1.13         5.80 o
  -5  -8  12          1.22         -1.71         3.84 o
  -4  -8  12         10.77         -0.06         3.52 o
  -3  -8  12         22.14         38.60         2.41 o
  -2  -8  12        193.00        190.35         5.45 o
  -1  -8  12         78.79         73.63         3.71 o
   0  -8  12        607.10        657.25        15.09 o
   1  -8  12        861.86        867.96        15.61 o
   2  -8  12        658.79        679.88        27.36 o
   3  -8  12         15.59         17.68         2.60 o
   4  -8  12        260.51        268.93         7.93 o
   5  -8  12        302.07        309.06        14.54 o
   6  -8  12          9.64          9.93         5.80 o
  -6  -7  12          0.34         -0.40         4.01 o
  -5  -7  12          9.22         14.02         3.77 o
  -4  -7  12          1.62         -4.17         4.17 o
  -3  -7  12          0.45          3.40         1.80 o
  -2  -7  12        137.76        175.54         4.97 o
  -1  -7  12          9.14          9.69         1.82 o
   0  -7  12         10.63         11.17         1.58 o
   1  -7  12         40.13         44.32         1.95 o
   2  -7  12        601.23        572.80        13.30 o
   3  -7  12        554.96        558.84        14.09 o
   4  -7  12         84.03         74.51         3.63 o
   5  -7  12        312.44        299.96        14.38 o
   6  -7  12         96.41        107.12         7.77 o
  -7  -6  12          1.72          3.13         5.01 o
  -6  -6  12          1.88          3.96         7.75 o
  -5  -6  12         11.02         11.22         3.74 o
  -4  -6  12         14.15          6.73         4.25 o
  -3  -6  12         10.23         17.82         1.85 o
  -2  -6  12         75.39         87.29         3.37 o
  -1  -6  12        129.66        160.30         4.11 o
   0  -6  12          9.44         17.44         1.58 o
   1  -6  12        484.98        472.00         9.09 o
   2  -6  12         10.72          8.42         1.62 o
   3  -6  12          3.39          3.34         2.22 o
   4  -6  12          6.37          6.76         2.72 o
   5  -6  12        238.59        196.26        10.68 o
   6  -6  12        109.35        112.22         7.70 o
   7  -6  12          4.11         -1.84         5.49 o
  -7  -5  12          7.95          6.65         4.12 o
  -6  -5  12         80.10         57.41         4.04 o
  -5  -5  12          0.01         -2.94         2.94 o
  -4  -5  12        179.78        207.20         7.05 o
  -3  -5  12        379.26        322.85         6.90 o
  -2  -5  12         74.52         53.58         2.16 o
  -1  -5  12         32.89         24.92         1.69 o
   0  -5  12        881.36        867.07        17.54 o
   1  -5  12        701.33        733.06        11.41 o
   2  -5  12         64.53         63.54         3.92 o
   3  -5  12          0.49          1.53         1.74 o
   4  -5  12         23.21         17.93         2.14 o
   5  -5  12         31.39         24.16         3.13 o
   6  -5  12         25.12         23.41         5.12 o
   7  -5  12          9.55         13.34         5.44 o
  -7  -4  12          0.34          3.51         3.57 o
  -6  -4  12          2.50          2.23         3.19 o
  -5  -4  12         14.87         50.32         7.34 o
  -4  -4  12         47.94         26.50         2.79 o
  -3  -4  12         65.48         72.09         2.36 o
  -2  -4  12         84.98         52.59         2.16 o
  -1  -4  12         61.75         74.15         2.00 o
   0  -4  12       1042.76       1094.08        20.22 o
   1  -4  12       2259.08       2255.80        34.75 o
   2  -4  12         15.80         23.66         1.71 o
   3  -4  12        665.26        662.13        14.98 o
   4  -4  12        239.36        277.75         8.08 o
   5  -4  12         13.61         15.40         4.33 o
   6  -4  12          4.94          5.26         4.41 o
   7  -4  12          0.33          3.99         4.96 o
  -7  -3  12          0.12          3.07         3.36 o
  -6  -3  12          0.20          2.63         3.15 o
  -5  -3  12        150.48        144.67         5.83 o
  -4  -3  12        275.88        345.49         8.78 o
  -3  -3  12        357.19        436.84         8.36 o
  -2  -3  12         12.04         17.41         1.19 o
  -1  -3  12        589.91        618.32         9.88 o
   0  -3  12        656.85        729.09        14.89 o
   1  -3  12       1039.18       1021.66        17.07 o
   2  -3  12       1407.79       1449.00        28.06 o
   3  -3  12        157.49        134.44         4.16 o
   4  -3  12       1254.85       1195.67        38.05 o
   5  -3  12        331.58        346.87        12.83 o
   6  -3  12          7.89          8.83         4.24 o
   7  -3  12         24.49         28.77         5.33 o
  -7  -2  12          0.01         -0.47         3.48 o
  -6  -2  12          3.07          4.48         5.04 o
  -5  -2  12         19.89         19.17         2.49 o
  -4  -2  12         99.49         98.57         3.90 o
  -3  -2  12         64.55         57.59         1.78 o
  -2  -2  12       1065.82       1172.51        18.23 o
  -1  -2  12          8.67          7.25         1.03 o
   0  -2  12          7.53          1.81         0.57 o
   1  -2  12        944.86        945.38        15.77 o
   2  -2  12        339.45        331.56         7.00 o
   3  -2  12        139.08        140.42         4.25 o
   4  -2  12        365.96        323.70        13.95 o
   5  -2  12        367.24        372.67        13.66 o
   6  -2  12          4.07         -0.62         4.15 o
   7  -2  12          7.33          3.43         4.96 o
  -7  -1  12          0.55         -2.24         4.32 o
  -6  -1  12          6.12          9.87         2.70 o
  -5  -1  12          0.62          0.69         2.40 o
  -4  -1  12          0.78          1.96         2.12 o
  -3  -1  12        180.18        152.05         3.38 o
  -2  -1  12         12.47         10.67         1.37 o
  -1  -1  12        206.95        212.41         3.69 o
   0  -1  12        190.95        170.83         3.40 o
   1  -1  12        346.79        353.25         6.84 o
   2  -1  12         36.51         38.55         3.53 o
   3  -1  12         71.85         69.26         2.95 o
   4  -1  12         26.73         20.99         3.29 o
   5  -1  12         44.88         42.14         5.13 o
   6  -1  12         18.12         24.45        14.24 o
   7  -1  12         12.11         17.13         5.07 o
  -8   0  12          0.10          1.22         3.88 o
  -7   0  12          3.62          2.62         3.45 o
  -6   0  12         10.60          5.17         2.83 o
  -5   0  12          8.51         15.05         2.49 o
  -4   0  12        112.39        128.22         7.92 o
  -3   0  12        838.75        749.33        13.60 o
  -2   0  12         41.59         53.47         1.97 o
  -1   0  12        238.88        222.25         3.59 o
   0   0  12        252.00        223.34         4.15 o
   1   0  12         71.11         75.91         2.27 o
   2   0  12         97.90         89.16         3.69 o
   3   0  12         22.26         27.87         3.33 o
   4   0  12         99.61         99.88         6.10 o
   5   0  12          1.72         -0.60         3.46 o
   6   0  12          4.64          8.80        14.87 o
  -8   1  12          1.50         -0.48         3.91 o
  -7   1  12          0.47          1.27         3.38 o
  -6   1  12          3.11         -0.01         2.76 o
  -5   1  12          3.68          8.21         2.47 o
  -4   1  12         32.59         40.34         1.82 o
  -3   1  12        158.61        140.19         4.06 o
  -2   1  12        125.27        111.97         2.80 o
  -1   1  12         76.46         68.99         1.87 o
   0   1  12       5299.91       5502.69        85.29 o
   1   1  12        440.18        422.74         7.97 o
   2   1  12          1.35          1.09         0.49 o
   3   1  12        756.54        706.37        15.95 o
   4   1  12        457.54        442.04        39.05 o
   5   1  12          6.53          5.91         3.81 o
   6   1  12         64.65         62.59         8.67 o
  -8   2  12          1.14          1.43         4.00 o
  -7   2  12          0.19         -0.34         3.38 o
  -6   2  12         10.13          9.74         3.06 o
  -5   2  12          7.53          7.36         2.56 o
  -4   2  12         23.21         22.74         1.59 o
  -3   2  12         78.33         83.92         3.17 o
  -2   2  12        294.08        271.76         5.39 o
  -1   2  12          5.35          2.99         1.08 o
   0   2  12        610.29        581.72         9.71 o
   1   2  12        912.96        894.08        16.25 o
   2   2  12        647.71        610.92        13.94 o
   3   2  12         35.61         34.43         4.94 o
   4   2  12        956.23        906.35        66.20 o
   5   2  12        168.48        178.99         8.94 o
   6   2  12         21.34         22.85         5.01 o
  -7   3  12          3.32         -1.75         3.58 o
  -6   3  12          0.05          0.17         3.14 o
  -5   3  12          6.83          7.15         2.85 o
  -4   3  12         42.01         51.22         2.28 o
  -3   3  12          0.00         -1.49         1.49 o
  -2   3  12          1.76          4.85         1.85 o
  -1   3  12         30.43         27.59         1.63 o
   0   3  12          0.19         -0.11         1.35 o
   1   3  12         34.20         33.32         3.85 o
   2   3  12          2.96          9.59         3.02 o
   3   3  12        173.26        152.20         5.25 o
   4   3  12         74.68         62.32         6.25 o
   5   3  12        126.85        150.24        11.97 o
   6   3  12         22.47         31.91         5.78 o
  -7   4  12          0.71          0.73         5.31 o
  -6   4  12          3.38          1.38         3.35 o
  -5   4  12         77.25         77.05         4.11 o
  -4   4  12        131.28        127.32         5.13 o
  -3   4  12         19.28         20.16         1.84 o
  -2   4  12        141.66        146.16         3.38 o
  -1   4  12        145.36        158.09         3.14 o
   0   4  12          8.00         10.10         1.55 o
   1   4  12         60.65         63.97         6.26 o
   2   4  12          4.01          9.71         3.17 o
   3   4  12          0.67         -0.15         2.08 o
   4   4  12         16.32          4.77        14.45 o
   5   4  12          0.03          1.80         4.82 o
  -7   5  12          0.09         -3.60         3.93 o
  -6   5  12          4.24          6.18         3.45 o
  -5   5  12          0.13          1.36         2.14 o
  -4   5  12          1.43          1.11         2.21 o
  -3   5  12        105.62         93.79         3.42 o
  -2   5  12          6.04          7.45         1.42 o
  -1   5  12       1098.05       1101.76        18.47 o
   0   5  12        280.89        298.13         5.65 o
   1   5  12         30.92         31.68         2.43 o
   2   5  12        149.67        157.63         5.18 o
   3   5  12        198.49        172.79        14.35 o
   4   5  12          9.46          7.71         8.78 o
   5   5  12          1.13          3.18         5.44 o
  -7   6  12          4.54          3.50         4.21 o
  -6   6  12          6.35          4.36         3.73 o
  -5   6  12          0.16         -2.01         2.01 o
  -4   6  12        136.00        129.01         4.30 o
  -3   6  12        134.69        124.49         4.15 o
  -2   6  12          4.04          3.46         1.76 o
  -1   6  12        308.84        303.87         6.46 o
   0   6  12        223.28        224.76         6.91 o
   1   6  12         74.00         75.91         5.59 o
   2   6  12          9.31         13.49         2.62 o
   3   6  12        254.72        244.81         7.55 o
   4   6  12         57.86         61.87         6.47 o
   5   6  12          0.08         -5.71         5.71 o
  -7   7  12          0.55          1.53         4.51 o
  -6   7  12          0.06          0.42         3.99 o
  -5   7  12          3.54         -2.49         2.77 o
  -4   7  12          5.90          6.45         2.48 o
  -3   7  12         15.06         10.10         2.28 o
  -2   7  12        173.94        168.36         5.59 o
  -1   7  12         39.03         36.81         2.21 o
   0   7  12         70.06         72.79         3.03 o
   1   7  12         48.62         54.03         4.18 o
   2   7  12         18.78         17.81         2.48 o
   3   7  12          7.68          8.81         2.98 o
   4   7  12         94.50         92.60         7.67 o
  -6   8  12          2.50          7.85         4.18 o
  -5   8  12          0.71          2.42         2.55 o
  -4   8  12          9.43          5.38         2.61 o
  -3   8  12          4.21          9.65         2.29 o
  -2   8  12         15.85          9.05         2.83 o
  -1   8  12          5.87          5.38         2.10 o
   0   8  12          7.06          7.10         2.82 o
   1   8  12         26.84         24.60         4.26 o
   2   8  12         19.77         18.55         2.79 o
   3   8  12          3.63          3.93         3.18 o
   4   8  12          0.03         -4.14         6.17 o
  -6   9  12          0.10         -0.39         4.30 o
  -5   9  12         25.62         21.71         2.94 o
  -4   9  12          6.20         10.70         2.89 o
  -3   9  12          7.80          7.71         2.95 o
  -2   9  12        117.10        126.97         6.87 o
  -1   9  12         66.41         78.02         5.42 o
   0   9  12          0.99          7.50         3.05 o
   1   9  12         73.01         83.24         5.31 o
   2   9  12         27.03         29.80         3.13 o
   3   9  12          1.76          7.45         4.00 o
  -5  10  12          4.51          1.52         3.25 o
  -4  10  12          7.37         12.81         3.60 o
  -3  10  12          6.74          3.10         3.30 o
  -2  10  12          9.37          8.23         3.30 o
  -1  10  12         47.76         52.23         3.86 o
   0  10  12         49.82         62.59         4.83 o
   1  10  12          4.93          5.14         4.23 o
   2  10  12         24.07         26.70         3.27 o
  -4  11  12          0.10          2.39         3.54 o
  -3  11  12          8.70          7.15         3.69 o
  -2  11  12          0.24          0.72         3.50 o
  -1  11  12          0.13          3.80         3.60 o
   0  11  12         27.49         27.61         3.98 o
   1  11  12          5.19          1.95         4.59 o
  -2  12  12          0.02          5.06        13.61 o
  -1  12  12          0.03          0.70         5.63 o
  -1 -14  13          5.49          2.46         4.56 o
   0 -14  13          7.98          7.02         6.36 o
   1 -14  13          1.08          3.04        13.34 o
   2 -14  13          0.10          3.73        12.92 o
   3 -14  13         11.44          7.02         4.80 o
  -3 -13  13          0.00         -0.95         4.18 o
  -2 -13  13          1.25          1.76         4.27 o
  -1 -13  13         14.78         13.30         6.70 o
   0 -13  13          8.63          6.31         4.49 o
   1 -13  13          0.19         -1.76         4.98 o
   2 -13  13         14.89         22.52         8.60 o
   3 -13  13          4.53          0.85         4.40 o
   4 -13  13          0.27         -4.69         4.69 o
  -4 -12  13          0.83          3.99         5.69 o
  -3 -12  13         16.20         16.76         3.91 o
  -2 -12  13          0.39         -0.32         3.23 o
  -1 -12  13         24.43         22.82         4.25 o
   0 -12  13         12.88          9.83         6.25 o
   1 -12  13          1.07         -3.35         4.44 o
   2 -12  13         62.88         66.36         6.35 o
   3 -12  13         27.15         26.16         4.53 o
   4 -12  13         40.94         35.95         4.01 o
   5 -12  13          4.30         -4.19         4.19 o
  -4 -11  13          0.41          0.48         4.96 o
  -3 -11  13          0.03         -1.77         2.88 o
  -2 -11  13          3.70          9.63         3.08 o
  -1 -11  13         27.30         34.82         5.65 o
   0 -11  13          5.20          5.82         7.82 o
   1 -11  13         22.56         22.00         5.07 o
   2 -11  13        217.82        224.14         9.70 o
   3 -11  13        156.26        159.32         8.40 o
   4 -11  13          2.47          3.57         3.34 o
   5 -11  13         78.97         90.98         4.71 o
  -5 -10  13          0.68         -4.73         4.73 o
  -4 -10  13         13.00         19.79         4.74 o
  -3 -10  13         23.39         24.57         2.84 o
  -2 -10  13        140.69        172.37         7.72 o
  -1 -10  13         13.82         26.45         3.06 o
   0 -10  13        240.81        266.61        16.03 o
   1 -10  13          4.62          2.92         2.44 o
   2 -10  13         44.24         37.22         3.77 o
   3 -10  13        390.12        379.46        17.05 o
   4 -10  13         47.69         52.96         3.85 o
   5 -10  13         67.50         65.86         3.99 o
  -5  -9  13          0.01         -1.61         4.33 o
  -4  -9  13          4.24          3.13         4.14 o
  -3  -9  13          5.01          0.35         2.32 o
  -2  -9  13          6.66          9.60         2.56 o
  -1  -9  13          2.35          4.34         2.50 o
   0  -9  13         28.66         43.84         2.63 o
   1  -9  13         39.75         35.74         2.80 o
   2  -9  13         47.86         44.06         3.01 o
   3  -9  13        388.99        328.79         9.82 o
   4  -9  13        112.80        107.19         4.82 o
   5  -9  13          0.00         -2.75         2.75 o
   6  -9  13         54.78         56.10         7.22 o
  -6  -8  13          2.98          0.17         4.40 o
  -5  -8  13          0.31         -2.84         4.07 o
  -4  -8  13          6.59         14.32         5.74 o
  -3  -8  13         21.86         21.13         3.41 o
  -2  -8  13         81.37         72.12         3.33 o
  -1  -8  13        335.37        315.39         9.95 o
   0  -8  13        470.85        471.27        13.67 o
   1  -8  13        534.03        537.00        11.08 o
   2  -8  13          2.04          1.57         2.32 o
   3  -8  13         28.48         23.66         2.83 o
   4  -8  13         12.37          4.16         2.71 o
   5  -8  13          0.07          3.28         2.68 o
   6  -8  13          4.05          7.52         5.80 o
  -6  -7  13          0.42         -0.42         4.25 o
  -5  -7  13         12.15         11.84         6.78 o
  -4  -7  13         11.82          6.45         6.28 o
  -3  -7  13          8.58         18.79         2.03 o
  -2  -7  13        153.24        155.61         4.77 o
  -1  -7  13        866.48        860.27        16.75 o
   0  -7  13         25.45         40.91         3.56 o
   1  -7  13          9.32          9.00         1.83 o
   2  -7  13        810.18        834.45        18.75 o
   3  -7  13         48.86         56.21         3.21 o
   4  -7  13         39.07         48.94         3.06 o
   5  -7  13        173.92        199.37        11.59 o
   6  -7  13          7.09          4.79         5.54 o
  -7  -6  13          4.06          6.58         4.29 o
  -6  -6  13          0.01         -0.19         3.96 o
  -5  -6  13          1.16          3.92         3.24 o
  -4  -6  13         57.91         50.77         3.62 o
  -3  -6  13          1.96         15.42         3.56 o
  -2  -6  13        190.65        241.00         6.13 o
  -1  -6  13        409.69        415.63         7.39 o
   0  -6  13        441.69        451.71        13.73 o
   1  -6  13       1773.36       1756.31        31.48 o
   2  -6  13       1492.79       1454.15        31.94 o
   3  -6  13        313.42        335.49         8.44 o
   4  -6  13         14.28         18.97         2.04 o
   5  -6  13        319.83        301.36        14.28 o
   6  -6  13        121.37        139.26        10.25 o
  -7  -5  13          2.60         -1.23         3.71 o
  -6  -5  13          2.71          2.33         4.42 o
  -5  -5  13          1.58         -2.08         3.13 o
  -4  -5  13         17.41         28.48         3.07 o
  -3  -5  13          3.16          2.07         1.58 o
  -2  -5  13          0.50         -1.36         1.36 o
  -1  -5  13        136.84        179.73         3.70 o
   0  -5  13         23.24         30.74         1.93 o
   1  -5  13         24.24         23.04         2.02 o
   2  -5  13        106.86         96.72         3.21 o
   3  -5  13       1146.18       1083.13        24.03 o
   4  -5  13        106.79        117.55         4.24 o
   5  -5  13         53.43         52.89         3.76 o
   6  -5  13        147.39        151.60         7.25 o
  -7  -4  13          7.02         12.20         4.69 o
  -6  -4  13          0.49         -0.62         4.45 o
  -5  -4  13         35.57         40.54         5.40 o
  -4  -4  13         13.28         12.47         2.67 o
  -3  -4  13         97.10        116.26         3.13 o
  -2  -4  13        147.90        125.01         3.27 o
  -1  -4  13         16.71         13.91         1.15 o
   0  -4  13        123.48        145.42         3.23 o
   1  -4  13         58.87         71.47         2.67 o
   2  -4  13        378.32        373.70         8.99 o
   3  -4  13          9.94          9.38         1.93 o
   4  -4  13         31.21         30.69         2.68 o
   5  -4  13          7.74          5.88         3.93 o
   6  -4  13         43.03         39.22         5.38 o
   7  -4  13          1.00          7.34         3.75 o
  -7  -3  13          0.01         -3.24         4.67 o
  -6  -3  13          2.95          1.65         3.42 o
  -5  -3  13        157.94        128.79         5.68 o
  -4  -3  13         34.64         53.36         2.92 o
  -3  -3  13        484.66        524.99         9.96 o
  -2  -3  13       1797.99       1688.63        28.11 o
  -1  -3  13         55.34         43.52         1.49 o
   0  -3  13        296.60        273.90         5.60 o
   1  -3  13       1095.78       1077.12        17.97 o
   2  -3  13        368.73        376.66         8.94 o
   3  -3  13          0.21          1.31         1.71 o
   4  -3  13          4.51          9.14         2.63 o
   5  -3  13          7.59          5.17         4.64 o
   6  -3  13          2.07          1.95         4.50 o
   7  -3  13          0.59         -0.44         5.09 o
  -7  -2  13          0.32         -3.55         5.09 o
  -6  -2  13         24.82         31.31         3.49 o
  -5  -2  13          0.37          1.33         2.45 o
  -4  -2  13         40.43         62.95         3.00 o
  -3  -2  13         32.07         18.21         1.39 o
  -2  -2  13        286.25        289.44         5.37 o
  -1  -2  13         69.11         54.17         1.96 o
   0  -2  13        305.86        308.41         5.58 o
   1  -2  13        805.96        763.10        12.87 o
   2  -2  13       1868.76       1857.59        40.18 o
   3  -2  13         49.67         53.32         2.62 o
   4  -2  13        239.70        230.57         9.57 o
   5  -2  13        245.82        264.12        11.12 o
   6  -2  13          3.58         -0.91         8.83 o
  -7  -1  13          0.56         -2.25         3.64 o
  -6  -1  13          8.00          2.99         3.84 o
  -5  -1  13          1.33         -0.71         2.51 o
  -4  -1  13        294.48        289.24         9.49 o
  -3  -1  13         64.54         74.17         2.66 o
  -2  -1  13        668.72        754.96        12.63 o
  -1  -1  13         92.93         93.29         2.20 o
   0  -1  13        240.36        242.26         3.95 o
   1  -1  13        283.43        282.03         8.97 o
   2  -1  13       1452.42       1402.14        33.31 o
   3  -1  13        642.88        624.45        14.27 o
   4  -1  13         58.57         47.49         9.93 o
   5  -1  13        375.61        381.36        17.78 o
   6  -1  13        190.19        207.06        21.89 o
  -7   0  13          0.06          8.53         4.08 o
  -6   0  13         13.42         11.76         3.05 o
  -5   0  13          2.42          0.39         2.52 o
  -4   0  13          1.06          2.68         1.10 o
  -3   0  13        102.70         97.85         3.42 o
  -2   0  13         34.27         38.70         2.05 o
  -1   0  13         44.76         56.75         1.87 o
   0   0  13          0.42         -0.94         0.94 o
   1   0  13         41.91         49.88         2.75 o
   2   0  13        159.63        135.65         6.58 o
   3   0  13         60.38         58.31         2.76 o
   4   0  13        105.79        113.08         6.57 o
   5   0  13         39.08         38.28         4.44 o
   6   0  13         82.39         87.04        20.15 o
  -7   1  13          2.76          4.40         3.59 o
  -6   1  13          6.18          3.59         3.56 o
  -5   1  13         30.15         31.34         2.90 o
  -4   1  13          6.53          9.35         1.77 o
  -3   1  13        170.20        158.23         4.55 o
  -2   1  13         72.70         59.83         2.30 o
  -1   1  13        118.42        112.09         2.64 o
   0   1  13       1392.17       1441.77        22.59 o
   1   1  13        197.16        188.29         4.75 o
   2   1  13        150.17        150.32         4.63 o
   3   1  13          2.20          0.47         1.82 o
   4   1  13          4.66          3.85         4.07 o
   5   1  13         32.33         30.60         4.58 o
   6   1  13          7.88         15.79         4.83 o
  -7   2  13          5.20          5.48         3.64 o
  -6   2  13          0.18         -2.93         2.93 o
  -5   2  13         79.06         68.02         7.62 o
  -4   2  13         34.98         44.51         2.44 o
  -3   2  13        147.49        153.69         4.02 o
  -2   2  13        675.87        622.87        10.58 o
  -1   2  13        125.94        139.90         3.18 o
   0   2  13        574.27        587.10         9.56 o
   1   2  13        364.70        368.82         7.82 o
   2   2  13        282.81        274.40         7.02 o
   3   2  13        168.35        159.05         4.99 o
   4   2  13        189.31        184.30        15.05 o
   5   2  13          0.30          4.38         4.49 o
   6   2  13          4.42         12.05         7.51 o
  -7   3  13         11.71          9.81         3.67 o
  -6   3  13          1.36          0.19         3.21 o
  -5   3  13          4.39          3.74         2.90 o
  -4   3  13         13.58         10.39         1.75 o
  -3   3  13        144.29        142.28         3.94 o
  -2   3  13        345.68        329.40         6.22 o
  -1   3  13        198.83        198.29         4.18 o
   0   3  13        139.34        133.62         3.43 o
   1   3  13       1721.14       1714.71        34.81 o
   2   3  13        362.06        353.64         8.75 o
   3   3  13         17.18         15.34         2.25 o
   4   3  13        281.68        235.53        29.20 o
   5   3  13         55.64         62.44         5.84 o
   6   3  13          0.38          1.23         5.73 o
  -7   4  13         15.68         18.08         4.09 o
  -6   4  13          4.18          9.25         3.64 o
  -5   4  13          0.78          3.11         2.98 o
  -4   4  13         13.01         10.52         1.89 o
  -3   4  13          2.24          3.28         1.78 o
  -2   4  13          9.34          7.64         1.33 o
  -1   4  13         26.77         27.66         2.27 o
   0   4  13          5.91          9.70         2.03 o
   1   4  13        212.08        199.94         6.96 o
   2   4  13        185.47        186.21         6.33 o
   3   4  13        186.58        147.63         8.90 o
   4   4  13         39.26         37.38         8.86 o
   5   4  13         71.40         68.49         6.12 o
  -7   5  13         32.67         39.18         4.58 o
  -6   5  13          2.53          4.90         3.57 o
  -5   5  13          1.41          2.56         2.56 o
  -4   5  13          7.23         14.21         2.08 o
  -3   5  13         12.39         17.52         2.10 o
  -2   5  13         14.71         15.63         1.54 o
  -1   5  13          0.18          2.34         1.60 o
   0   5  13          0.21          4.36         1.52 o
   1   5  13         11.02          8.94         2.70 o
   2   5  13          0.37          3.14         2.34 o
   3   5  13         35.06         30.41         3.71 o
   4   5  13          2.91         -4.88        15.36 o
   5   5  13          7.71          9.62         5.82 o
  -7   6  13          0.71          2.51         4.27 o
  -6   6  13          3.23         -3.93         3.93 o
  -5   6  13         10.27          4.12         2.64 o
  -4   6  13        112.00        106.95         3.96 o
  -3   6  13         45.07         44.78         2.48 o
  -2   6  13         85.70         85.05         2.92 o
  -1   6  13         30.01         33.25         2.07 o
   0   6  13        130.74        154.09         5.86 o
   1   6  13         47.73         48.51         4.87 o
   2   6  13         76.14         77.00         4.34 o
   3   6  13         15.17         12.59         6.77 o
   4   6  13          2.18          2.10         5.51 o
  -6   7  13          7.51          7.96         4.09 o
  -5   7  13          5.39          7.86         2.46 o
  -4   7  13          1.45          2.17         2.44 o
  -3   7  13         17.80         19.61         2.40 o
  -2   7  13          6.96          6.79         2.49 o
  -1   7  13         11.80         12.80         2.03 o
   0   7  13        263.73        278.43        16.65 o
   1   7  13        175.85        187.14        10.08 o
   2   7  13          0.29          2.81         3.57 o
   3   7  13         67.89         72.20         3.97 o
   4   7  13          5.37          6.56         5.95 o
  -6   8  13          0.35         -1.74         4.18 o
  -5   8  13          0.80         -0.08         2.59 o
  -4   8  13          0.29         -0.04         2.61 o
  -3   8  13         80.57         75.83         7.31 o
  -2   8  13          6.17         11.35         2.91 o
  -1   8  13         10.75         11.40         2.25 o
   0   8  13         26.14         27.71         3.09 o
   1   8  13         67.04         81.02         5.27 o
   2   8  13         36.10         31.77         3.34 o
   3   8  13          6.24          4.86         3.27 o
  -5   9  13          2.04         -1.01         3.01 o
  -4   9  13          0.02          2.60         3.15 o
  -3   9  13          2.83          3.64         3.07 o
  -2   9  13          4.43          3.19         3.80 o
  -1   9  13          8.46          9.25         2.53 o
   0   9  13          0.59          6.15         3.13 o
   1   9  13         16.95         23.04         5.77 o
   2   9  13         20.36         20.59         3.10 o
   3   9  13          5.28          5.99         3.46 o
  -5  10  13          2.62          7.35         3.68 o
  -4  10  13          0.13         -3.36         3.36 o
  -3  10  13          0.34          1.16         3.34 o
  -2  10  13          1.06          1.43         3.39 o
  -1  10  13         23.01         35.97         3.61 o
   0  10  13         21.59         23.14         3.63 o
   1  10  13          0.60          1.71         6.13 o
   2  10  13          0.60          5.01         6.11 o
  -4  11  13          7.46          8.08         4.43 o
  -3  11  13          1.31          0.71         4.25 o
  -2  11  13          1.24          7.27         3.62 o
  -1  11  13         29.51         32.88         3.82 o
   0  11  13          4.95          3.88         4.42 o
  -1 -14  14          1.21          4.98         4.70 o
   0 -14  14         21.48         27.91         8.53 o
   1 -14  14          2.13         12.88        10.94 o
   2 -14  14          2.61          5.22        11.90 o
  -3 -13  14          0.05         -2.08         4.30 o
  -2 -13  14          0.56         -1.58         4.21 o
  -1 -13  14          0.23         -0.51         5.98 o
   0 -13  14          1.20         -1.00         4.94 o
   1 -13  14         57.04         62.32        10.50 o
   2 -13  14          0.11          6.98        13.05 o
   3 -13  14         55.60         52.25         5.28 o
   4 -13  14         11.79         12.06         5.71 o
  -3 -12  14         30.57         28.04         3.53 o
  -2 -12  14          8.11          6.94         3.49 o
  -1 -12  14          2.66          0.39         5.56 o
   0 -12  14         15.50         20.29        11.56 o
   1 -12  14          3.55          6.11         3.64 o
   2 -12  14          1.48          4.78        10.13 o
   3 -12  14         11.76          4.31         4.30 o
   4 -12  14          8.79          7.12         4.52 o
  -4 -11  14          0.72          3.70         3.87 o
  -3 -11  14         15.01         13.00         3.15 o
  -2 -11  14          0.51         -0.85         3.16 o
  -1 -11  14         35.97         40.25         4.21 o
   0 -11  14         92.15         96.10        15.43 o
   1 -11  14          0.10         -0.65         4.42 o
   2 -11  14          5.23          9.23        12.16 o
   3 -11  14         18.55         22.58         4.28 o
   4 -11  14         15.23         17.22         4.41 o
   5 -11  14          9.60         17.63         4.27 o
  -5 -10  14          0.20         -5.10         5.19 o
  -4 -10  14          2.43          1.19         4.57 o
  -3 -10  14          0.14         -1.88         2.68 o
  -2 -10  14          0.98          2.10         2.85 o
  -1 -10  14         24.20         24.48         3.04 o
   0 -10  14        149.71        148.83         8.68 o
   1 -10  14        152.74        159.96        13.22 o
   2 -10  14          5.53          7.23         3.37 o
   3 -10  14        159.04        168.22         6.61 o
   4 -10  14         84.45         93.67         4.63 o
   5 -10  14         11.05         10.57         3.35 o
  -5  -9  14          0.02         -1.48         4.69 o
  -4  -9  14          5.08          4.36         4.40 o
  -3  -9  14          1.28          1.52         2.38 o
  -2  -9  14          7.02          1.48         3.73 o
  -1  -9  14         76.86        102.96         6.52 o
   0  -9  14         80.42        103.51         6.93 o
   1  -9  14         51.79         58.36         4.15 o
   2  -9  14        304.46        278.98         8.89 o
   3  -9  14        325.36        336.02         9.71 o
   4  -9  14         98.07        107.87         5.00 o
   5  -9  14          1.36          3.93         2.90 o
   6  -9  14         47.21         57.07         7.27 o
  -6  -8  14          0.49          0.63         4.67 o
  -5  -8  14          0.21         -2.87         4.18 o
  -4  -8  14          8.22          9.07         3.94 o
  -3  -8  14         12.16         19.89         2.57 o
  -2  -8  14          0.73         -1.30         2.20 o
  -1  -8  14        191.29        220.76         6.93 o
   0  -8  14         55.26         78.26         3.58 o
   1  -8  14        368.58        389.99        12.30 o
   2  -8  14         74.36         66.78         4.56 o
   3  -8  14        250.35        236.63         7.42 o
   4  -8  14        216.90        201.95         8.00 o
   5  -8  14          7.27          7.78         2.49 o
   6  -8  14         11.12         11.87         6.11 o
  -6  -7  14          0.40         -0.67         4.21 o
  -5  -7  14          0.31         -1.38         3.92 o
  -4  -7  14         12.22          6.65         3.88 o
  -3  -7  14          2.79          2.86         2.02 o
  -2  -7  14         21.15         12.00         2.14 o
  -1  -7  14          1.64          4.98         1.89 o
   0  -7  14          3.05          0.35         1.58 o
   1  -7  14        224.23        276.49         9.71 o
   2  -7  14        390.42        373.76         9.22 o
   3  -7  14        168.89        157.82         5.27 o
   4  -7  14        156.30        137.34         5.54 o
   5  -7  14         64.95         57.94         6.41 o
   6  -7  14          1.38          0.61         5.62 o
  -6  -6  14          0.18          0.80         4.28 o
  -5  -6  14          7.86          8.77         3.40 o
  -4  -6  14          2.07          0.30         3.03 o
  -3  -6  14          6.99         -0.14         2.05 o
  -2  -6  14         72.26         74.61         3.38 o
  -1  -6  14        489.93        448.39         7.95 o
   0  -6  14        341.08        333.82        10.42 o
   1  -6  14        573.39        556.40        12.24 o
   2  -6  14        945.28        909.78        20.39 o
   3  -6  14         47.69         54.83         2.57 o
   4  -6  14          0.99         -0.23         1.98 o
   5  -6  14          0.28         -2.52         6.87 o
   6  -6  14          0.11          5.51         5.39 o
  -7  -5  14          0.73          1.13         3.86 o
  -6  -5  14          1.55          3.39         3.50 o
  -5  -5  14          0.53          0.36         3.11 o
  -4  -5  14        115.95        130.03         5.91 o
  -3  -5  14          4.13          2.07         1.87 o
  -2  -5  14         98.64        147.19         3.69 o
  -1  -5  14        494.78        505.90         8.81 o
   0  -5  14        772.47        782.83        12.18 o
   1  -5  14        171.19        182.42         4.18 o
   2  -5  14         10.49          9.03         1.77 o
   3  -5  14        655.62        651.64        14.99 o
   4  -5  14         47.87         55.52         2.88 o
   5  -5  14         32.94         34.49         5.28 o
   6  -5  14         50.54         53.91         5.20 o
  -7  -4  14          5.34          7.21         3.99 o
  -6  -4  14          0.27         -0.08         3.36 o
  -5  -4  14          1.11         -1.63         2.95 o
  -4  -4  14         18.34          8.06         2.72 o
  -3  -4  14         11.78         14.19         1.57 o
  -2  -4  14          2.15         -1.46         1.46 o
  -1  -4  14        401.04        510.47         8.34 o
   0  -4  14        713.45        748.02        10.81 o
   1  -4  14        112.59        107.23         3.09 o
   2  -4  14       1008.46        964.37        21.47 o
   3  -4  14        834.06        792.41        17.90 o
   4  -4  14         97.56        105.69         5.50 o
   5  -4  14         16.93         13.86         4.22 o
   6  -4  14        110.67        111.13         7.65 o
  -7  -3  14          0.95          4.26         3.82 o
  -6  -3  14          0.69          0.21         3.40 o
  -5  -3  14         64.69         49.15         4.10 o
  -4  -3  14         41.57         40.18         2.85 o
  -3  -3  14          0.04          0.98         1.42 o
  -2  -3  14          8.86          3.79         1.38 o
  -1  -3  14         76.92         83.55         2.24 o
   0  -3  14        156.69        219.73         5.25 o
   1  -3  14          1.12          1.25         1.30 o
   2  -3  14         99.52         94.62         3.73 o
   3  -3  14        255.87        223.07         7.40 o
   4  -3  14        290.15        278.95         8.38 o
   5  -3  14         75.70         76.55         7.29 o
   6  -3  14         41.74         53.17         5.91 o
  -7  -2  14          0.37         -0.09         3.97 o
  -6  -2  14          7.36          9.84         3.37 o
  -5  -2  14          7.84          4.38         2.57 o
  -4  -2  14        108.18        138.37         4.87 o
  -3  -2  14         81.04         71.02         2.44 o
  -2  -2  14          9.09         13.71         1.39 o
  -1  -2  14        107.18         86.95         2.11 o
   0  -2  14        105.30        124.65         2.92 o
   1  -2  14         69.61         67.60         2.72 o
   2  -2  14         86.17         81.93         3.19 o
   3  -2  14         24.97         21.55         2.11 o
   4  -2  14          0.15          0.15         3.49 o
   5  -2  14          2.60          5.23         4.14 o
   6  -2  14          0.02         -4.08         5.02 o
  -7  -1  14          0.77         -3.60         3.64 o
  -6  -1  14         12.78         17.38         4.66 o
  -5  -1  14          1.00          1.72         2.67 o
  -4  -1  14        436.96        357.39         8.76 o
  -3  -1  14        749.98        813.53        18.30 o
  -2  -1  14        609.03        623.89        11.49 o
  -1  -1  14        607.47        557.98         8.80 o
   0  -1  14        340.02        388.73         7.65 o
   1  -1  14        459.51        438.63         8.28 o
   2  -1  14        821.59        791.16        19.18 o
   3  -1  14          1.46          1.66         1.87 o
   4  -1  14          1.93          3.64         3.55 o
   5  -1  14         18.45         15.58         4.26 o
   6  -1  14          0.11          3.97         6.62 o
  -7   0  14          0.58          2.75         3.83 o
  -6   0  14          3.76         -2.24         3.12 o
  -5   0  14         54.35         62.50         3.62 o
  -4   0  14         26.61         21.27         1.95 o
  -3   0  14        102.58        124.43         4.10 o
  -2   0  14         23.70         17.58         1.35 o
  -1   0  14        815.20        848.32        13.04 o
   0   0  14        340.59        335.51         8.34 o
   1   0  14        188.50        165.32         4.66 o
   2   0  14       2045.63       1967.93        43.01 o
   3   0  14        315.85        302.79         7.78 o
   4   0  14          2.19          3.91         3.68 o
   5   0  14        116.47        122.40         7.84 o
   6   0  14         81.59         84.07         6.34 o
  -7   1  14          0.76         -3.10         3.59 o
  -6   1  14          3.92          0.79         3.07 o
  -5   1  14         10.12          6.39         2.75 o
  -4   1  14          3.08          2.99         1.56 o
  -3   1  14        319.19        308.21         6.81 o
  -2   1  14        126.16        141.19         3.49 o
  -1   1  14        129.78        156.96         3.10 o
   0   1  14        503.58        516.20        10.17 o
   1   1  14        116.98        120.04         3.96 o
   2   1  14       1183.16       1149.51        25.54 o
   3   1  14        418.33        389.53         9.58 o
   4   1  14        131.43        137.40         7.67 o
   5   1  14         46.96         52.11         5.22 o
   6   1  14         58.30         56.24         8.65 o
  -7   2  14          0.06         -0.74         3.63 o
  -6   2  14          1.27          0.74         3.19 o
  -5   2  14          9.27          0.07         2.87 o
  -4   2  14          4.36          0.65         1.65 o
  -3   2  14          0.56          2.05         1.58 o
  -2   2  14        311.57        312.47         6.20 o
  -1   2  14        176.13        199.28         4.65 o
   0   2  14         28.18         32.99         1.68 o
   1   2  14         69.66         75.02         3.77 o
   2   2  14        187.93        179.33         5.44 o
   3   2  14        134.69        119.50         7.96 o
   4   2  14         45.28         48.47        16.64 o
   5   2  14         21.55         25.37         8.18 o
   6   2  14          6.09         10.45         5.37 o
  -7   3  14          9.75         12.49         4.02 o
  -6   3  14         19.07         21.67         3.80 o
  -5   3  14          0.28          1.10         3.03 o
  -4   3  14        137.88        142.80         4.12 o
  -3   3  14          1.91          1.50         1.78 o
  -2   3  14        105.19        101.69         2.71 o
  -1   3  14         28.94         27.63         1.59 o
   0   3  14         74.99         74.31         2.41 o
   1   3  14        819.37        818.39        26.14 o
   2   3  14          0.58          1.58         2.62 o
   3   3  14         24.49         19.16         2.43 o
   4   3  14         38.20         38.01         5.04 o
   5   3  14          2.17          0.70        13.85 o
  -7   4  14          2.01          3.70         4.06 o
  -6   4  14         22.62         27.19         3.74 o
  -5   4  14         10.45         10.74         2.24 o
  -4   4  14         17.24         16.37         2.05 o
  -3   4  14         14.54         16.55         1.92 o
  -2   4  14        152.56        164.35         4.75 o
  -1   4  14        625.31        637.09        11.01 o
   0   4  14          8.89          9.56         1.60 o
   1   4  14        289.48        287.39        10.29 o
   2   4  14        216.46        224.03        10.16 o
   3   4  14         38.66         36.25         2.82 o
   4   4  14         38.98         36.11        18.46 o
   5   4  14         77.46         86.16        26.93 o
  -7   5  14          1.41          1.83         4.16 o
  -6   5  14          0.02         -3.26         3.68 o
  -5   5  14          0.39          0.64         2.11 o
  -4   5  14          2.44         -1.29         2.10 o
  -3   5  14          0.01          0.03         1.90 o
  -2   5  14         36.81         39.21         2.03 o
  -1   5  14        347.45        337.12         7.04 o
   0   5  14         73.93         76.02         3.42 o
   1   5  14        140.92        128.18         5.80 o
   2   5  14        350.26        349.56        21.90 o
   3   5  14         25.30         18.73         4.33 o
   4   5  14          5.79         -1.20        16.77 o
   5   5  14         39.65         44.03         6.80 o
  -7   6  14          2.03          7.91         4.58 o
  -6   6  14          3.00          4.79         4.15 o
  -5   6  14          2.82         -0.43         2.32 o
  -4   6  14         13.48         17.87         2.46 o
  -3   6  14         14.77         17.84         2.27 o
  -2   6  14        126.63        135.09         5.09 o
  -1   6  14         22.36         16.26         1.97 o
   0   6  14          2.79          5.90         2.52 o
   1   6  14         47.39         43.51         3.73 o
   2   6  14         33.39         37.91         3.44 o
   3   6  14         75.52         69.60         3.76 o
   4   6  14         18.40         22.10         6.19 o
  -6   7  14          2.98          4.55         4.25 o
  -5   7  14          0.77          2.73         2.52 o
  -4   7  14         18.87         28.29         2.79 o
  -3   7  14          3.45          2.77         2.32 o
  -2   7  14          2.81          5.88         2.78 o
  -1   7  14          2.49          2.64         2.04 o
   0   7  14         42.07         49.52         4.62 o
   1   7  14          0.03          6.37         2.76 o
   2   7  14         17.89         19.63         6.40 o
   3   7  14          0.31         -0.92         3.12 o
   4   7  14          0.20         10.02         6.37 o
  -6   8  14          0.14          0.71         4.30 o
  -5   8  14         17.84         19.72         3.01 o
  -4   8  14          0.40          2.54         2.76 o
  -3   8  14         72.33         69.20         5.79 o
  -2   8  14         79.84         82.24         3.98 o
  -1   8  14          4.97          6.90         2.33 o
   0   8  14         30.94         38.91         3.38 o
   1   8  14         66.04         73.35         9.81 o
   2   8  14          1.47          1.54         3.21 o
   3   8  14         21.62         26.43         3.59 o
  -5   9  14          1.32         -0.30         3.05 o
  -4   9  14          0.03          0.49         3.42 o
  -3   9  14          5.60          5.72         3.20 o
  -2   9  14         10.85         11.75         3.22 o
  -1   9  14         26.07         29.81         3.31 o
   0   9  14          0.35          4.90         4.05 o
   1   9  14         72.33         79.42         6.04 o
   2   9  14         19.04         24.28         3.23 o
  -4  10  14          0.01         -0.35         3.47 o
  -3  10  14          7.70          7.34         3.45 o
  -2  10  14          3.16          7.26         4.98 o
  -1  10  14          5.22          8.92         3.33 o
   0  10  14          8.46         10.30         4.05 o
   1  10  14          0.10          5.33         4.63 o
  -3  11  14          0.02          1.60         3.82 o
  -2  11  14          0.33         -3.44         4.90 o
  -1  11  14          1.29          2.75         3.64 o
   0  11  14          0.04          3.30         4.52 o
  -1 -14  15          0.03         -1.47         4.53 o
   0 -14  15          9.72          5.28         4.88 o
   1 -14  15          0.46         36.40        12.68 o
   2 -14  15          6.35          5.33         4.62 o
  -2 -13  15          0.87         -1.68         4.75 o
  -1 -13  15          0.13         -0.88         9.26 o
   0 -13  15         30.41         33.49        10.41 o
   1 -13  15         23.45         33.87        18.07 o
   2 -13  15         14.40          6.86         7.70 o
   3 -13  15         15.79         15.26         4.76 o
  -3 -12  15          0.37          2.30         3.37 o
  -2 -12  15         34.74         32.79         3.66 o
  -1 -12  15          5.68          3.57         4.14 o
   0 -12  15         29.95         47.76         6.51 o
   1 -12  15        148.62        157.97        14.13 o
   2 -12  15         18.65         16.73         9.57 o
   3 -12  15          2.69         -1.50         6.97 o
   4 -12  15         27.94         25.47         4.94 o
  -4 -11  15          0.02          2.05         3.81 o
  -3 -11  15          9.84          7.23         3.16 o
  -2 -11  15          0.12          2.41         3.18 o
  -1 -11  15         19.71         26.58         4.33 o
   0 -11  15          8.50          8.76         4.60 o
   1 -11  15         84.19        101.58         7.37 o
   2 -11  15         54.32         60.36         5.02 o
   3 -11  15          0.53         -4.04         4.04 o
   4 -11  15         52.32         44.60         4.13 o
   5 -11  15         42.39         29.56         3.96 o
  -5 -10  15          0.71         -1.28         5.06 o
  -4 -10  15         13.76         12.02         3.56 o
  -3 -10  15         21.49         15.49         2.91 o
  -2 -10  15          0.70          2.18         2.87 o
  -1 -10  15          0.81          1.29         2.88 o
   0 -10  15          7.05          6.30         4.86 o
   1 -10  15         37.18         40.01         2.97 o
   2 -10  15          5.02          3.56         4.30 o
   3 -10  15          1.10         -3.07         3.07 o
   4 -10  15          8.63         11.63         3.42 o
   5 -10  15         17.04         16.51         3.50 o
  -5  -9  15          0.45         -2.32         4.72 o
  -4  -9  15         34.37         36.99         4.90 o
  -3  -9  15          1.42          3.71         2.54 o
  -2  -9  15          9.97          6.84         2.64 o
  -1  -9  15          0.98          1.70         3.63 o
   0  -9  15         84.53         94.90         7.02 o
   1  -9  15        189.08        194.63         6.14 o
   2  -9  15          0.32          1.02         2.72 o
   3  -9  15         68.21         77.33         6.75 o
   4  -9  15         35.07         40.49         5.02 o
   5  -9  15         10.73          7.84         3.11 o
  -6  -8  15          0.08         -6.25         6.25 o
  -5  -8  15          0.26         -0.69         4.29 o
  -4  -8  15          1.51         -0.69         5.09 o
  -3  -8  15         67.71         72.06         3.20 o
  -2  -8  15         10.92          1.29         2.35 o
  -1  -8  15        136.99        166.45         9.23 o
   0  -8  15         65.32         78.47         5.20 o
   1  -8  15        829.62        869.37        29.38 o
   2  -8  15         40.17         38.28         2.86 o
   3  -8  15         14.27         13.19         2.90 o
   4  -8  15        214.34        234.51         7.69 o
   5  -8  15         77.79         85.62         4.19 o
   6  -8  15          1.93          0.06         6.17 o
  -6  -7  15          0.93         -0.54         7.31 o
  -5  -7  15          2.48         -3.54         4.21 o
  -4  -7  15          0.63          2.42         3.99 o
  -3  -7  15         77.45         97.73         3.85 o
  -2  -7  15          2.54          3.42         2.14 o
  -1  -7  15         16.62          8.83         2.17 o
   0  -7  15        166.80        212.96         7.36 o
   1  -7  15        227.54        278.41         8.93 o
   2  -7  15          1.80          0.71         2.32 o
   3  -7  15         70.62         63.27         3.31 o
   4  -7  15        325.98        326.96         9.40 o
   5  -7  15         70.93         77.18         7.16 o
   6  -7  15          3.30          3.36         5.92 o
  -6  -6  15          0.01          1.10         3.73 o
  -5  -6  15          8.86          6.67         3.62 o
  -4  -6  15          0.94          3.60         3.15 o
  -3  -6  15          1.72          1.29         2.01 o
  -2  -6  15          0.55          0.09         2.04 o
  -1  -6  15          6.81         13.26         1.47 o
   0  -6  15        538.96        579.90        12.11 o
   1  -6  15          2.99          3.10         1.86 o
   2  -6  15        165.42        172.90         4.65 o
   3  -6  15         84.30         76.65         2.99 o
   4  -6  15        148.69        140.04         4.53 o
   5  -6  15        139.38        139.41         7.12 o
   6  -6  15          2.42          7.22         5.78 o
  -7  -5  15          1.25         -0.49         3.97 o
  -6  -5  15          0.23          1.94         3.65 o
  -5  -5  15          4.64          3.25         3.34 o
  -4  -5  15          0.34          3.35         3.04 o
  -3  -5  15         18.91          9.69         2.89 o
  -2  -5  15         22.83         21.61         1.76 o
  -1  -5  15        111.16         89.85         2.62 o
   0  -5  15        175.12        148.45         3.25 o
   1  -5  15         14.61         17.11         3.33 o
   2  -5  15        185.34        191.31         4.94 o
   3  -5  15          5.90          0.84         2.20 o
   4  -5  15         30.18         28.09         2.60 o
   5  -5  15         23.87         25.73         4.97 o
   6  -5  15          0.79         -1.96        12.24 o
  -7  -4  15          0.75         -4.05         4.05 o
  -6  -4  15          2.03          1.91         4.29 o
  -5  -4  15          8.40         18.39         6.70 o
  -4  -4  15         24.11         29.81         3.45 o
  -3  -4  15         91.20         64.27         2.36 o
  -2  -4  15         78.17         43.31         3.36 o
  -1  -4  15        516.18        527.88         8.62 o
   0  -4  15       1054.65       1025.70        19.71 o
   1  -4  15        454.30        429.52         8.26 o
   2  -4  15        995.78        929.60        20.77 o
   3  -4  15        928.16        924.81        20.73 o
   4  -4  15         35.79         48.05         2.76 o
   5  -4  15          3.57          0.65         4.47 o
   6  -4  15         32.56         41.01         5.95 o
  -7  -3  15          2.43         10.02         3.91 o
  -6  -3  15          0.15         -3.51         3.51 o
  -5  -3  15         17.11         27.96         3.48 o
  -4  -3  15          5.63         14.09         1.47 o
  -3  -3  15         48.51         60.28         2.23 o
  -2  -3  15        112.83         82.74         3.91 o
  -1  -3  15         49.32         65.49         2.40 o
   0  -3  15       1035.16       1081.59        16.61 o
   1  -3  15        714.37        723.27        13.23 o
   2  -3  15         44.61         33.90         2.39 o
   3  -3  15         35.98         35.98         4.02 o
   4  -3  15        666.56        649.01        17.38 o
   5  -3  15         15.36         16.86        11.67 o
   6  -3  15          6.68         10.15         4.82 o
  -7  -2  15          0.39         -0.42         6.74 o
  -6  -2  15          2.42          5.39         3.48 o
  -5  -2  15          5.80          3.26         3.03 o
  -4  -2  15         12.57          7.43         1.70 o
  -3  -2  15        534.63        448.59         8.70 o
  -2  -2  15        247.96        248.87         4.88 o
  -1  -2  15          0.35          0.88         1.08 o
   0  -2  15         80.41        100.56         2.31 o
   1  -2  15       1113.77       1156.44        20.71 o
   2  -2  15        171.83        184.77         5.42 o
   3  -2  15        749.54        705.99        16.16 o
   4  -2  15        278.35        291.25        11.05 o
   5  -2  15         28.21         29.61         4.84 o
   6  -2  15          1.48          0.23         4.87 o
  -7  -1  15          0.26         -2.13         3.78 o
  -6  -1  15         23.72         18.20         3.60 o
  -5  -1  15          0.58         -2.77         3.88 o
  -4  -1  15        264.86        229.31         6.78 o
  -3  -1  15        200.81        192.91         4.80 o
  -2  -1  15        281.27        256.56         5.31 o
  -1  -1  15        134.35        121.12         3.21 o
   0  -1  15         76.85         83.84         2.59 o
   1  -1  15         11.94         22.66         4.23 o
   2  -1  15          0.42          0.12         1.89 o
   3  -1  15        147.83        131.47         5.24 o
   4  -1  15         50.97         42.22         4.57 o
   5  -1  15         42.98         38.34         8.17 o
   6  -1  15         20.78         29.51         5.47 o
  -7   0  15          0.09         -2.96         3.88 o
  -6   0  15          0.00          0.56         3.21 o
  -5   0  15         22.19         24.81         3.14 o
  -4   0  15         55.46         42.23         2.06 o
  -3   0  15         97.93        122.26         3.68 o
  -2   0  15         24.28         21.94         1.53 o
  -1   0  15          6.69          8.25         3.03 o
   0   0  15          5.15          4.24         1.12 o
   1   0  15         21.64         21.96         1.57 o
   2   0  15         10.13         12.42         2.08 o
   3   0  15        189.25        176.29         8.23 o
   4   0  15          3.39          3.12         3.90 o
   5   0  15         18.65         14.05         6.02 o
   6   0  15          0.17          6.34         5.13 o
  -7   1  15          2.10          6.08         3.81 o
  -6   1  15          1.01          1.68         3.28 o
  -5   1  15          1.11         -0.38         2.89 o
  -4   1  15          1.02          0.03         1.64 o
  -3   1  15        482.64        422.85         8.98 o
  -2   1  15        507.39        549.22        10.26 o
  -1   1  15       1011.24       1015.14        16.90 o
   0   1  15        162.69        165.26         5.99 o
   1   1  15          3.98         11.44         3.86 o
   2   1  15          7.27          7.24         3.96 o
   3   1  15        355.78        336.39         8.97 o
   4   1  15         17.72         20.95         5.28 o
   5   1  15          9.60         -2.93        11.63 o
   6   1  15         13.51          6.62         5.29 o
  -7   2  15          4.25          3.96         3.80 o
  -6   2  15          1.49          0.90         3.34 o
  -5   2  15          0.01         -2.31         2.89 o
  -4   2  15         15.88         18.26         1.91 o
  -3   2  15         60.57         54.89         2.33 o
  -2   2  15          0.11          2.60         1.53 o
  -1   2  15        228.12        233.25         4.63 o
   0   2  15        455.42        451.59         7.46 o
   1   2  15        138.93        136.92         6.99 o
   2   2  15        231.65        213.36         6.13 o
   3   2  15        332.04        312.76        10.70 o
   4   2  15        110.01        122.54        24.51 o
   5   2  15          8.38          6.41         5.10 o
  -7   3  15          1.94          1.78         3.93 o
  -6   3  15          3.93         -0.60         3.42 o
  -5   3  15          0.46          2.13         3.23 o
  -4   3  15          1.06         -1.87         1.87 o
  -3   3  15          0.24         -1.08         1.77 o
  -2   3  15         20.00         18.16         1.75 o
  -1   3  15         14.01         15.53         1.57 o
   0   3  15        103.99        116.38         3.31 o
   1   3  15         26.42         29.41         2.42 o
   2   3  15          1.99          0.93         4.18 o
   3   3  15         76.42         70.66         5.43 o
   4   3  15        186.73        188.17        32.39 o
   5   3  15          5.95          4.34         5.40 o
  -7   4  15          0.80          1.98         4.85 o
  -6   4  15          1.28          2.42         3.74 o
  -5   4  15          0.82          3.15         2.01 o
  -4   4  15         32.10         23.81         2.24 o
  -3   4  15          8.91         11.55         2.05 o
  -2   4  15          6.75          6.30         1.89 o
  -1   4  15         28.94         29.83         1.97 o
   0   4  15          6.61          9.34         1.59 o
   1   4  15          2.30          3.11         2.30 o
   2   4  15         19.47         19.89         3.06 o
   3   4  15         30.76         27.20         2.95 o
   4   4  15         15.18         11.39        16.93 o
   5   4  15          3.92         -0.98         9.52 o
  -7   5  15          7.51          7.29         4.64 o
  -6   5  15          0.02         -3.27         3.72 o
  -5   5  15         12.43         12.97         2.34 o
  -4   5  15          0.56         -0.11         2.29 o
  -3   5  15          6.44          8.34         2.13 o
  -2   5  15         50.77         50.71         2.58 o
  -1   5  15         26.69         28.37         2.08 o
   0   5  15         28.30         26.82         2.17 o
   1   5  15          7.64         12.27         3.08 o
   2   5  15        305.65        312.24        17.78 o
   3   5  15          4.20          3.73         2.82 o
   4   5  15         30.15         33.34        16.55 o
  -6   6  15          0.39          4.51         4.07 o
  -5   6  15         13.72         14.86         2.61 o
  -4   6  15          6.87          3.55         2.46 o
  -3   6  15         49.40         41.82         2.66 o
  -2   6  15        137.41        133.14         6.60 o
  -1   6  15         27.83         28.52         2.19 o
   0   6  15        174.11        195.23        14.60 o
   1   6  15         10.59         11.05         2.46 o
   2   6  15         91.53         87.54         6.76 o
   3   6  15         40.26         43.46         3.45 o
   4   6  15          2.50          3.79         6.01 o
  -6   7  15          3.98          3.04         3.21 o
  -5   7  15          2.02          5.85         2.80 o
  -4   7  15          2.99          3.11         2.60 o
  -3   7  15          5.76         10.31         2.89 o
  -2   7  15          0.31         -0.72         2.70 o
  -1   7  15          4.26          4.91         2.16 o
   0   7  15         54.58         63.13         7.18 o
   1   7  15         48.22         56.97         5.29 o
   2   7  15         24.45         23.44         3.48 o
   3   7  15         74.72         76.94         4.24 o
  -5   8  15          0.34         -1.60         2.98 o
  -4   8  15          9.46          7.15         3.17 o
  -3   8  15          6.13          8.61         3.07 o
  -2   8  15          0.80          1.60         3.08 o
  -1   8  15          5.61          8.69         2.35 o
   0   8  15          1.19          6.97         3.61 o
   1   8  15         21.23         21.83         6.29 o
   2   8  15          3.84          3.97         3.45 o
   3   8  15          8.70         12.90         3.53 o
  -5   9  15          2.30         -0.79         3.68 o
  -4   9  15          0.31         -0.84         3.43 o
  -3   9  15          1.75          7.45         3.25 o
  -2   9  15          0.30          1.82         3.34 o
  -1   9  15          0.01          7.91         3.20 o
   0   9  15         10.29         18.68         4.29 o
   1   9  15          3.39         11.21         4.27 o
   2   9  15          1.02         -0.52         6.21 o
  -4  10  15          6.87         -0.12         5.62 o
  -3  10  15          1.28          5.49         3.82 o
  -2  10  15         41.83         43.39         6.00 o
  -1  10  15          7.95          7.11         3.38 o
   0  10  15          1.83          4.44         5.28 o
   1  10  15         14.15         20.57         6.32 o
   0 -14  16          0.38         -3.26         8.86 o
   1 -14  16          0.26         17.49        11.89 o
   2 -14  16          8.46          8.28         5.53 o
  -2 -13  16          3.40         -0.90         4.30 o
  -1 -13  16          6.57          7.87         4.40 o
   0 -13  16          7.76          7.90         6.31 o
   1 -13  16         22.05         51.53        10.97 o
   2 -13  16         14.63         15.29         4.64 o
   3 -13  16          2.80          1.07         7.70 o
  -3 -12  16          2.80          1.67         3.44 o
  -2 -12  16          1.86          0.70         4.02 o
  -1 -12  16          2.41          4.21         5.97 o
   0 -12  16          2.68          5.37         8.84 o
   1 -12  16         22.33         21.39         6.06 o
   2 -12  16          1.75         -4.13         4.13 o
   3 -12  16         10.33         10.21         4.52 o
   4 -12  16          0.08         -4.66         4.66 o
  -4 -11  16          5.03         12.67         3.98 o
  -3 -11  16          0.04         -2.86         3.17 o
  -2 -11  16         20.29         28.44         7.62 o
  -1 -11  16          6.30          4.11         3.96 o
   0 -11  16          0.39          0.70         4.21 o
   1 -11  16         28.09         30.83         4.16 o
   2 -11  16        111.14        115.43         9.08 o
   3 -11  16         15.12         12.89         4.30 o
   4 -11  16         68.80         76.97         4.72 o
  -5 -10  16          0.98          0.22         5.13 o
  -4 -10  16          0.01         -1.10         3.44 o
  -3 -10  16          1.26         -1.11         2.85 o
  -2 -10  16         66.97         86.60         4.85 o
  -1 -10  16         46.88         50.17         4.18 o
   0 -10  16          6.20          2.78         5.46 o
   1 -10  16        130.67        155.15        11.00 o
   2 -10  16        388.94        409.54        20.02 o
   3 -10  16          8.09          4.67         3.24 o
   4 -10  16         12.55         11.21         4.03 o
   5 -10  16         32.08         26.97         3.73 o
  -5  -9  16          0.88          0.59         4.86 o
  -4  -9  16          0.01         -1.82         3.32 o
  -3  -9  16          2.11         -0.05         2.61 o
  -2  -9  16          5.50          3.78         2.69 o
  -1  -9  16          0.34          0.59         4.02 o
   0  -9  16          0.03          0.02         2.61 o
   1  -9  16         68.16         84.53         5.45 o
   2  -9  16        151.20        161.15         7.93 o
   3  -9  16         68.21         72.27         5.46 o
   4  -9  16         19.34         19.64         3.47 o
   5  -9  16         47.21         48.74         3.70 o
  -6  -8  16          0.07          3.62         5.74 o
  -5  -8  16          0.85          2.31         4.47 o
  -4  -8  16          0.55         -1.82         2.14 o
  -3  -8  16         23.05         16.24         2.52 o
  -2  -8  16         24.45         15.94         2.60 o
  -1  -8  16          0.03          0.12         2.63 o
   0  -8  16          1.29          6.26         2.17 o
   1  -8  16          6.91         14.02         3.98 o
   2  -8  16        257.04        258.79         7.27 o
   3  -8  16          0.73         -0.51         2.86 o
   4  -8  16         16.06         18.35         3.27 o
   5  -8  16         18.98         24.09         2.93 o
  -6  -7  16          1.56         -1.89         4.67 o
  -5  -7  16          2.89         -0.22         4.93 o
  -4  -7  16          1.93         -0.93         2.57 o
  -3  -7  16         72.83         81.69         3.52 o
  -2  -7  16         26.46         18.08         2.41 o
  -1  -7  16         27.63         16.62         2.34 o
   0  -7  16         52.38         59.70         3.02 o
   1  -7  16         57.94         60.96         4.67 o
   2  -7  16        258.45        255.06         7.05 o
   3  -7  16          5.20          2.41         2.56 o
   4  -7  16        217.21        224.57        13.11 o
   5  -7  16         48.42         61.33         6.81 o
   6  -7  16          9.07          9.09         6.18 o
  -6  -6  16          0.31         -0.07         3.84 o
  -5  -6  16          0.04          2.53         3.51 o
  -4  -6  16          9.44         15.16         2.07 o
  -3  -6  16          6.67         16.14         2.24 o
  -2  -6  16        258.75        270.50         6.93 o
  -1  -6  16          1.69          2.96         1.45 o
   0  -6  16        463.97        527.94        14.63 o
   1  -6  16        467.17        467.32         9.01 o
   2  -6  16        522.59        521.82        10.71 o
   3  -6  16         87.95         94.19         3.67 o
   4  -6  16        184.18        178.23         5.20 o
   5  -6  16        169.84        185.63         9.40 o
   6  -6  16          2.70          6.62         5.96 o
  -6  -5  16          1.25          2.68         3.77 o
  -5  -5  16         14.60         18.68         7.43 o
  -4  -5  16          3.94          1.50         1.89 o
  -3  -5  16          8.30         11.92         2.04 o
  -2  -5  16         55.33         67.73         2.53 o
  -1  -5  16         55.05         79.85         2.45 o
   0  -5  16          0.51         -0.59         1.51 o
   1  -5  16        123.16        129.02         3.35 o
   2  -5  16        179.59        188.90         5.76 o
   3  -5  16        313.61        310.10         8.27 o
   4  -5  16        113.93        104.12         4.18 o
   5  -5  16        241.40        247.72        11.62 o
   6  -5  16         80.96         91.53         5.40 o
  -7  -4  16          0.48          0.84         5.19 o
  -6  -4  16          3.63          1.72         3.62 o
  -5  -4  16          0.10         -2.92         3.20 o
  -4  -4  16         17.88         13.15         2.00 o
  -3  -4  16          2.05          5.60         1.74 o
  -2  -4  16          0.25         -0.35         1.70 o
  -1  -4  16         14.23         32.11         1.56 o
   0  -4  16         48.85         64.56         2.24 o
   1  -4  16        770.68        782.87        14.30 o
   2  -4  16          2.64          0.27         2.60 o
   3  -4  16          1.21          1.01         2.28 o
   4  -4  16          3.68          3.10         2.32 o
   5  -4  16         73.57         69.14        12.73 o
   6  -4  16         95.43         94.86         7.54 o
  -7  -3  16          1.10          1.88         3.91 o
  -6  -3  16          9.20          4.05         3.91 o
  -5  -3  16          5.63         10.50         3.41 o
  -4  -3  16          0.70         -1.78         2.67 o
  -3  -3  16        337.59        268.78         5.77 o
  -2  -3  16         61.18         86.73         3.01 o
  -1  -3  16         42.35         45.92         1.66 o
   0  -3  16         85.34         61.57         2.49 o
   1  -3  16        199.70        171.07         4.20 o
   2  -3  16         55.99         53.32         2.84 o
   3  -3  16          3.94          1.55         2.30 o
   4  -3  16          6.85          2.41         2.29 o
   5  -3  16          0.23         -0.31         6.73 o
   6  -3  16          0.46         10.94         5.35 o
  -7  -2  16          3.29          4.73         4.10 o
  -6  -2  16          0.44         -3.00         3.52 o
  -5  -2  16         15.35         14.27         3.59 o
  -4  -2  16          7.95         17.83         2.05 o
  -3  -2  16        315.70        310.52         6.44 o
  -2  -2  16         48.66         34.85         1.94 o
  -1  -2  16          0.12          2.36         0.93 o
   0  -2  16        932.18        985.04        14.39 o
   1  -2  16        495.18        476.83         9.07 o
   2  -2  16        197.16        187.57         5.65 o
   3  -2  16        779.71        750.11        17.16 o
   4  -2  16        377.54        381.07        27.96 o
   5  -2  16          1.20          1.34         4.65 o
   6  -2  16          3.77         -0.37         6.29 o
  -7  -1  16          0.30         -3.82         4.05 o
  -6  -1  16          0.41          0.53         3.49 o
  -5  -1  16         10.01          7.38         3.02 o
  -4  -1  16         51.94         67.21         2.56 o
  -3  -1  16         24.38         41.40         2.12 o
  -2  -1  16        361.18        353.90         7.73 o
  -1  -1  16         12.72         13.30         1.58 o
   0  -1  16         13.56         18.47         1.32 o
   1  -1  16        885.16        927.29        16.79 o
   2  -1  16        794.91        794.34        17.98 o
   3  -1  16         31.72         26.27         3.88 o
   4  -1  16        127.32        117.03         5.13 o
   5  -1  16        237.45        255.85        34.57 o
   6  -1  16          3.08          5.75        11.66 o
  -7   0  16          0.30          2.24         3.90 o
  -6   0  16          0.18         -1.38         3.89 o
  -5   0  16          5.53          2.30         2.91 o
  -4   0  16          0.37          0.96         1.74 o
  -3   0  16        131.51        119.67         3.69 o
  -2   0  16         23.84         12.21         1.90 o
  -1   0  16          3.51          5.29         1.36 o
   0   0  16          3.44          3.23         1.32 o
   1   0  16        133.65        147.83         6.10 o
   2   0  16        226.53        235.07         6.50 o
   3   0  16         32.86         30.89         2.60 o
   4   0  16         82.06         77.85         5.83 o
   5   0  16         98.14         97.18        20.88 o
   6   0  16          8.12         10.61         5.65 o
  -7   1  16          1.10          2.29         3.89 o
  -6   1  16          3.00         -2.39         3.39 o
  -5   1  16          1.37          0.44         3.13 o
  -4   1  16          1.55          0.96         1.78 o
  -3   1  16        363.31        322.53         7.19 o
  -2   1  16          2.35         -0.18         1.75 o
  -1   1  16        458.31        432.42         7.19 o
   0   1  16         37.74         30.35         1.63 o
   1   1  16         94.42         97.22         8.07 o
   2   1  16         65.78         62.75         4.50 o
   3   1  16          7.32          4.69         4.16 o
   4   1  16          0.14         -0.66         4.40 o
   5   1  16          1.29         -2.05         4.89 o
  -7   2  16          3.75          5.46         4.11 o
  -6   2  16          1.00          2.37         3.53 o
  -5   2  16          0.02          0.75         3.15 o
  -4   2  16        108.40        109.26         3.86 o
  -3   2  16         52.00         40.21         2.28 o
  -2   2  16        112.13        126.05         3.88 o
  -1   2  16         51.18         55.76         2.04 o
   0   2  16         82.83         73.15         3.56 o
   1   2  16          3.00          5.53         3.51 o
   2   2  16          9.28          8.34         2.38 o
   3   2  16        128.91        119.72         6.86 o
   4   2  16         11.04         17.67        13.71 o
   5   2  16          0.12          5.71         5.32 o
  -7   3  16         17.73         20.91         4.32 o
  -6   3  16          3.61          3.76         3.58 o
  -5   3  16          3.67          3.00         2.20 o
  -4   3  16          0.27         -0.42         2.01 o
  -3   3  16         11.97         15.19         2.09 o
  -2   3  16        370.29        334.54         7.46 o
  -1   3  16        270.26        286.24         6.15 o
   0   3  16        473.36        470.90         8.34 o
   1   3  16        213.38        210.02        10.87 o
   2   3  16          5.38          7.87         2.50 o
   3   3  16        129.80        128.82         6.21 o
   4   3  16         56.23         56.93         6.06 o
   5   3  16          8.15          6.31        12.61 o
  -7   4  16          0.33         -1.80         4.22 o
  -6   4  16          5.12          3.96         3.75 o
  -5   4  16          4.44          2.00         2.18 o
  -4   4  16          4.25          4.10         2.17 o
  -3   4  16         24.96         27.32         2.31 o
  -2   4  16         18.14         13.11         2.10 o
  -1   4  16          0.04          3.33         1.82 o
   0   4  16         46.21         48.89         2.49 o
   1   4  16        157.17        156.06         9.63 o
   2   4  16         80.72         70.48         4.48 o
   3   4  16          5.47          8.58         2.87 o
   4   4  16         94.19         27.63        17.65 o
  -6   5  16          1.94          2.07         3.88 o
  -5   5  16          5.24          1.26         2.39 o
  -4   5  16          2.37          2.23         2.34 o
  -3   5  16         50.70         46.37         2.65 o
  -2   5  16         10.33          9.63         2.55 o
  -1   5  16          8.01          7.34         1.97 o
   0   5  16          0.06          4.60         4.16 o
   1   5  16          4.45          6.41         2.78 o
   2   5  16          0.51          3.70         2.77 o
   3   5  16         16.36         19.56         3.13 o
   4   5  16         13.70          5.32        16.03 o
  -6   6  16          0.62         -3.45         4.06 o
  -5   6  16          1.23          1.80         2.61 o
  -4   6  16         21.14         20.24         2.69 o
  -3   6  16          4.06          4.73         2.34 o
  -2   6  16          7.73          7.69         2.78 o
  -1   6  16         33.08         40.68         2.45 o
   0   6  16          2.33         10.52         3.40 o
   1   6  16         10.90         16.33         2.59 o
   2   6  16          6.43          9.74         6.28 o
   3   6  16          2.10          1.99         4.63 o
   4   6  16          1.23          3.27         4.06 o
  -6   7  16          0.61          5.06         3.99 o
  -5   7  16          1.06          0.63         2.82 o
  -4   7  16          2.16          3.65         2.74 o
  -3   7  16         45.81         40.02         3.28 o
  -2   7  16          2.30          0.62         2.98 o
  -1   7  16         33.05         40.85         2.58 o
   0   7  16         73.61         76.37         4.66 o
   1   7  16          0.04          2.77         3.79 o
   2   7  16         26.51         37.54         5.74 o
   3   7  16         27.68         25.64         3.60 o
  -5   8  16          0.14          0.44         2.98 o
  -4   8  16         14.59         12.72         3.49 o
  -3   8  16          0.36          1.57         3.13 o
  -2   8  16          4.91          7.52         3.26 o
  -1   8  16          3.78          3.01         3.05 o
   0   8  16         39.40         45.06         5.05 o
   1   8  16         10.25         10.17         3.52 o
   2   8  16          0.05          0.82         3.50 o
  -4   9  16          0.94          5.98         3.49 o
  -3   9  16          4.10          7.88         3.47 o
  -2   9  16          0.29          6.82         4.63 o
  -1   9  16          0.59          7.01         3.82 o
   0   9  16          8.87         15.94         4.17 o
   1   9  16          0.97          2.70         3.54 o
  -3  10  16          4.54          7.11         3.68 o
  -2  10  16          3.20          2.17         4.88 o
  -1  10  16          0.55          3.32         4.06 o
   0  10  16          0.08          1.71         5.31 o
   0 -14  17         17.49         18.12         7.58 o
  -2 -13  17          0.12         -1.17         5.13 o
  -1 -13  17          0.43          1.08         4.51 o
   0 -13  17         12.74          3.29         4.78 o
   1 -13  17          0.14         21.47        11.36 o
   2 -13  17          7.10         11.19         4.49 o
   3 -13  17         78.79         81.20         7.44 o
  -3 -12  17          0.70         -1.83         3.49 o
  -2 -12  17          2.43          5.14         4.19 o
  -1 -12  17          0.92          3.41         4.29 o
   0 -12  17         26.06         39.69         9.20 o
   1 -12  17          4.36          3.69         6.08 o
   2 -12  17          2.67         -0.76         4.30 o
   3 -12  17         15.34         11.79         4.52 o
   4 -12  17         18.70         17.14         5.86 o
  -4 -11  17         10.26         11.21         4.11 o
  -3 -11  17          5.75          3.20         3.27 o
  -2 -11  17          4.90         -0.81         3.36 o
  -1 -11  17         11.17          1.12         4.58 o
   0 -11  17         11.04         10.91         4.22 o
   1 -11  17          4.03          6.41         3.96 o
   2 -11  17         75.19         83.51         8.12 o
   3 -11  17         19.84         14.52         4.43 o
   4 -11  17          0.31         -0.98         3.68 o
  -4 -10  17          2.37          2.28         2.39 o
  -3 -10  17          0.40         -2.32         3.64 o
  -2 -10  17         11.79         13.39         5.38 o
  -1 -10  17         28.42         22.93         7.19 o
   0 -10  17          7.79          3.38         3.86 o
   1 -10  17          0.44         -3.57         4.09 o
   2 -10  17        129.34        144.43         7.58 o
   3 -10  17         34.91         27.18         4.52 o
   4 -10  17         14.77         16.50         3.72 o
   5 -10  17          2.28          6.10         3.60 o
  -5  -9  17          0.13         -5.07         5.14 o
  -4  -9  17          0.66         -2.29         2.29 o
  -3  -9  17          0.41         -0.41         2.73 o
  -2  -9  17          5.31         12.09         2.86 o
  -1  -9  17          9.53         18.03         3.53 o
   0  -9  17         65.87         62.21         4.96 o
   1  -9  17          3.19          1.72         2.64 o
   2  -9  17        135.60        130.19         7.02 o
   3  -9  17        174.45        178.01         7.90 o
   4  -9  17         23.49         25.43         3.68 o
   5  -9  17         79.35         79.36         4.28 o
  -5  -8  17          0.25         -4.66         4.66 o
  -4  -8  17          7.29         11.69         2.23 o
  -3  -8  17          0.02          0.09         2.56 o
  -2  -8  17         73.61         88.93         3.74 o
  -1  -8  17         72.00        117.22         5.80 o
   0  -8  17         76.41         90.17         7.11 o
   1  -8  17          8.21          8.91         2.33 o
   2  -8  17         39.55         45.40         3.12 o
   3  -8  17        254.73        248.08         7.43 o
   4  -8  17         37.10         36.51         3.63 o
   5  -8  17          2.51          2.29         2.86 o
  -6  -7  17          4.22         -0.90         8.54 o
  -5  -7  17          4.26         -4.49         4.49 o
  -4  -7  17          1.58         -0.98         2.45 o
  -3  -7  17         19.36         12.79         2.48 o
  -2  -7  17          0.80          4.27         2.36 o
  -1  -7  17          1.55          1.11         2.35 o
   0  -7  17          2.59         -1.51         2.10 o
   1  -7  17         48.93         47.92         3.18 o
   2  -7  17         95.33         98.58         4.12 o
   3  -7  17         78.43         77.66         3.81 o
   4  -7  17         45.46         38.89         4.10 o
   5  -7  17          0.22          5.23         5.35 o
  -6  -6  17          0.05          2.76         5.14 o
  -5  -6  17          3.70          7.80         3.74 o
  -4  -6  17          1.75          0.88         2.17 o
  -3  -6  17          2.36          2.34         2.20 o
  -2  -6  17         27.53         13.64         2.30 o
  -1  -6  17        141.63         99.07         3.78 o
   0  -6  17         50.29         45.16         2.28 o
   1  -6  17         23.87         30.55         2.36 o
   2  -6  17        234.09        210.71         5.53 o
   3  -6  17         18.79         18.09         2.47 o
   4  -6  17         16.92         13.62         2.51 o
   5  -6  17          5.89          5.74         4.85 o
   6  -6  17         42.91         48.50         7.04 o
  -6  -5  17          0.34         -0.34         4.09 o
  -5  -5  17          2.65         -0.36         3.82 o
  -4  -5  17         10.05          1.64         2.25 o
  -3  -5  17          0.30          4.86         2.04 o
  -2  -5  17        231.57        233.29         5.24 o
  -1  -5  17        101.51         96.36         3.81 o
   0  -5  17        109.04        103.08         3.38 o
   1  -5  17        159.03        153.52         3.72 o
   2  -5  17        191.25        186.43         5.86 o
   3  -5  17          1.32          0.40         2.54 o
   4  -5  17          9.94         13.27         2.77 o
   5  -5  17         84.45         92.67        22.33 o
   6  -5  17          1.19         -0.37         6.95 o
  -7  -4  17          2.50         -0.80         4.68 o
  -6  -4  17          0.55         -1.73         3.80 o
  -5  -4  17          5.95          2.42         3.52 o
  -4  -4  17          1.58         -0.95         2.18 o
  -3  -4  17        176.85        209.13         5.32 o
  -2  -4  17         19.58         44.96         4.67 o
  -1  -4  17        184.69        200.75         5.76 o
   0  -4  17         19.19         26.67         1.84 o
   1  -4  17        439.58        456.43         8.84 o
   2  -4  17        425.82        416.34        10.26 o
   3  -4  17        420.57        408.63        10.26 o
   4  -4  17          0.99         -0.77         2.54 o
   5  -4  17        108.11        115.67         7.35 o
   6  -4  17         36.87         41.81         6.57 o
  -7  -3  17          0.01         -2.63         4.28 o
  -6  -3  17          1.25         -3.69         3.78 o
  -5  -3  17          1.73          6.34         3.51 o
  -4  -3  17          7.13         10.69         1.91 o
  -3  -3  17        105.19        104.36         3.47 o
  -2  -3  17        100.41        119.38         3.57 o
  -1  -3  17        114.44        146.32         3.22 o
   0  -3  17         17.25         29.86         1.74 o
   1  -3  17         69.98         69.12         2.50 o
   2  -3  17         11.13         10.05         2.34 o
   3  -3  17        456.59        432.49        10.76 o
   4  -3  17         70.71         72.12         3.44 o
   5  -3  17         53.59         50.80         5.97 o
   6  -3  17         95.22        101.23         7.36 o
  -7  -2  17          1.72          2.00         4.19 o
  -6  -2  17          0.91          0.92         3.92 o
  -5  -2  17          0.03         -1.64         3.33 o
  -4  -2  17         12.39         12.95         1.81 o
  -3  -2  17          1.36          1.02         1.75 o
  -2  -2  17         11.58          5.62         1.76 o
  -1  -2  17         64.39         69.65         2.17 o
   0  -2  17          9.90         19.82         1.59 o
   1  -2  17         53.21         43.81         2.47 o
   2  -2  17        262.70        262.25         7.17 o
   3  -2  17          6.20          1.70         2.82 o
   4  -2  17         19.73         17.91         2.56 o
   5  -2  17         12.12          5.77         5.09 o
   6  -2  17          8.00          0.61         6.80 o
  -7  -1  17          0.32          1.98         4.14 o
  -6  -1  17         16.68         22.54         4.49 o
  -5  -1  17         11.00          3.42         3.14 o
  -4  -1  17         10.36         21.49         1.98 o
  -3  -1  17         40.76         43.64         2.40 o
  -2  -1  17        175.31        147.85         4.23 o
  -1  -1  17          1.61          1.20         1.43 o
   0  -1  17        139.23        140.85         4.28 o
   1  -1  17        248.32        217.52         6.14 o
   2  -1  17          9.06         11.61         2.33 o
   3  -1  17          2.22          0.61         2.33 o
   4  -1  17          4.95         10.98         3.04 o
   5  -1  17          2.62          8.45         5.22 o
  -7   0  17          0.07         -1.11         4.21 o
  -6   0  17          3.52          4.07         3.63 o
  -5   0  17          0.30         -3.00         3.00 o
  -4   0  17          3.47          5.10         1.92 o
  -3   0  17         13.17         25.82         2.14 o
  -2   0  17          5.38          2.47         2.11 o
  -1   0  17        281.23        258.55         5.09 o
   0   0  17         26.68         39.74         2.18 o
   1   0  17        339.72        346.32        15.00 o
   2   0  17        315.15        302.07         9.12 o
   3   0  17         45.68         42.79         2.99 o
   4   0  17        263.53        236.78         7.91 o
   5   0  17        117.67        139.27        19.53 o
  -7   1  17          1.18         -1.51         4.44 o
  -6   1  17          0.02          5.68         3.59 o
  -5   1  17          0.22          5.52         3.24 o
  -4   1  17         44.84         36.28         2.26 o
  -3   1  17        159.01        188.65         5.08 o
  -2   1  17        191.10        214.88         5.37 o
  -1   1  17        196.90        191.74         3.92 o
   0   1  17          0.52          1.62         1.61 o
   1   1  17         56.03         64.86         3.98 o
   2   1  17        390.31        377.18        16.55 o
   3   1  17        219.48        202.20         6.36 o
   4   1  17          0.82          0.47         4.65 o
   5   1  17        103.11         99.96        12.26 o
  -7   2  17          0.07          0.92         4.67 o
  -6   2  17          0.00          0.21         3.65 o
  -5   2  17          0.50          1.49         2.11 o
  -4   2  17          1.16          1.32         2.02 o
  -3   2  17         28.67         26.48         2.41 o
  -2   2  17        112.65        112.17         3.94 o
  -1   2  17          1.00          0.87         1.62 o
   0   2  17          4.59          3.67         1.99 o
   1   2  17         15.27         17.86         2.44 o
   2   2  17          1.84          2.12         2.43 o
   3   2  17         79.48         78.70         4.84 o
   4   2  17         12.89         11.37         5.26 o
   5   2  17          5.95          4.37        12.66 o
  -7   3  17          0.10          5.08         4.44 o
  -6   3  17          1.10         -2.12         3.68 o
  -5   3  17          5.08          4.44         2.23 o
  -4   3  17          0.45         -0.25         2.14 o
  -3   3  17          0.52          0.71         2.02 o
  -2   3  17        192.18        184.34         5.04 o
  -1   3  17         46.79         50.23         2.58 o
   0   3  17        296.23        301.49         7.65 o
   1   3  17          3.40          2.28         2.92 o
   2   3  17          6.37          5.56         2.75 o
   3   3  17          9.81          9.28         2.88 o
   4   3  17          0.00          2.80         5.83 o
   5   3  17          1.22         -1.70        22.07 o
  -6   4  17          4.26          2.31         3.81 o
  -5   4  17          1.27          2.95         2.30 o
  -4   4  17          0.66          1.09         2.32 o
  -3   4  17         23.32         25.77         2.42 o
  -2   4  17        143.05        132.42         4.52 o
  -1   4  17         53.52         64.04         2.60 o
   0   4  17          1.69          5.63         2.28 o
   1   4  17         52.64         58.76         3.82 o
   2   4  17          1.33         -0.34         3.61 o
   3   4  17         30.43         30.68         3.26 o
   4   4  17         28.29         29.38         6.14 o
  -6   5  17          1.81          2.00         3.96 o
  -5   5  17          0.07          1.24         2.53 o
  -4   5  17          0.00          1.35         2.49 o
  -3   5  17          9.64         15.13         2.88 o
  -2   5  17        105.15         92.34         4.29 o
  -1   5  17         25.78         24.43         2.21 o
   0   5  17         93.22        101.74         9.37 o
   1   5  17        176.75        179.96        10.50 o
   2   5  17         61.77         63.94         6.75 o
   3   5  17          4.95          8.29         3.92 o
   4   5  17         36.05         20.78         8.41 o
  -6   6  17          1.20          0.97         3.50 o
  -5   6  17          0.28         -0.88         2.72 o
  -4   6  17         17.20         14.61         2.78 o
  -3   6  17          1.34          0.01         2.98 o
  -2   6  17         31.02         28.40         3.14 o
  -1   6  17         15.27         15.30         2.30 o
   0   6  17          6.34          9.13         3.49 o
   1   6  17          2.77          9.79         3.15 o
   2   6  17         27.80         33.09         6.03 o
   3   6  17         48.18         52.25         3.81 o
  -5   7  17          5.22          5.31         2.91 o
  -4   7  17         12.58         12.65         2.91 o
  -3   7  17         43.29         36.32         3.50 o
  -2   7  17          6.21         12.74         3.23 o
  -1   7  17          4.25         11.76         2.57 o
   0   7  17         12.10         10.94         4.93 o
   1   7  17          0.13          2.02         4.25 o
   2   7  17          3.41          5.31         4.51 o
   3   7  17          0.79          1.65         4.29 o
  -5   8  17          0.10         -0.14         3.54 o
  -4   8  17          2.28         11.60         5.72 o
  -3   8  17         19.78         21.15         3.49 o
  -2   8  17          2.12          1.71         3.37 o
  -1   8  17         19.90         29.77         4.28 o
   0   8  17         17.69         27.59         4.09 o
   1   8  17          1.15          7.47         4.67 o
   2   8  17         18.29         21.77         6.32 o
  -4   9  17          0.01         -1.54         4.22 o
  -3   9  17          7.91          8.06         3.56 o
  -2   9  17          2.34          1.55         4.58 o
  -1   9  17          0.63          6.34         3.91 o
   0   9  17         13.82         15.42         4.20 o
   1   9  17         20.35         27.88         5.81 o
  -2  10  17          0.15         -0.79         4.83 o
  -1  10  17          3.64          6.54        13.02 o
  -1 -13  18          3.72         -0.71         5.36 o
   0 -13  18          2.67          5.62         4.65 o
   2 -13  18          0.00         -1.59         6.52 o
  -3 -12  18          0.05          1.70         4.25 o
  -2 -12  18          0.03         -0.13         4.20 o
  -1 -12  18          2.84          0.05         4.31 o
   0 -12  18         34.11         34.25         4.68 o
   1 -12  18         27.24         31.30        10.57 o
   2 -12  18          4.64          1.63         4.30 o
   3 -12  18         11.59         16.74         4.91 o
  -4 -11  18          1.33         -3.49         4.85 o
  -3 -11  18         19.02         20.46         3.52 o
  -2 -11  18          0.01         -0.07         3.37 o
  -1 -11  18          3.17          3.45         4.41 o
   0 -11  18         44.28         65.87         7.61 o
   1 -11  18         32.35         39.88         6.54 o
   2 -11  18          3.93         -0.19         4.16 o
   3 -11  18         68.12         62.01         5.39 o
   4 -11  18        102.30        107.57        18.12 o
  -4 -10  18          1.95          1.29         2.53 o
  -3 -10  18          0.47         -1.69         3.40 o
  -2 -10  18          0.80         -0.47         3.12 o
  -1 -10  18          5.51          8.33         3.85 o
   0 -10  18         11.74         20.92         8.72 o
   1 -10  18         11.27         -0.42         3.23 o
   2 -10  18          0.31         -0.46         5.00 o
   3 -10  18          0.79         -0.99         5.51 o
   4 -10  18         34.78         28.61         3.99 o
  -5  -9  18          1.91          2.21         5.06 o
  -4  -9  18          6.01          2.18         2.53 o
  -3  -9  18          2.97          1.01         2.94 o
  -2  -9  18          0.03         -2.89         2.89 o
  -1  -9  18         51.05         47.18         4.76 o
   0  -9  18         61.86         55.39         4.32 o
   1  -9  18         18.50         13.77         3.22 o
   2  -9  18          2.57          0.53         4.81 o
   3  -9  18         44.48         39.79         5.71 o
   4  -9  18         11.58          8.23         3.59 o
   5  -9  18          1.51         -1.33         3.34 o
  -5  -8  18          1.01          0.07         4.72 o
  -4  -8  18          8.86          5.03         2.39 o
  -3  -8  18          1.74         -2.25         2.65 o
  -2  -8  18         50.62         29.58         2.89 o
  -1  -8  18        136.30        159.12         7.86 o
   0  -8  18        184.68        185.31         9.79 o
   1  -8  18         89.96         80.70         4.34 o
   2  -8  18        170.08        157.57         7.10 o
   3  -8  18        186.44        194.72         7.86 o
   4  -8  18         40.46         41.07         3.84 o
   5  -8  18          1.13          1.27         2.96 o
  -6  -7  18          0.85         -0.37         5.07 o
  -5  -7  18          6.64          3.23         4.85 o
  -4  -7  18         20.82         23.27         2.43 o
  -3  -7  18          0.51         -1.56         2.49 o
  -2  -7  18          1.98          4.64         2.54 o
  -1  -7  18          0.91          5.63         2.43 o
   0  -7  18         59.12         86.84         5.06 o
   1  -7  18        153.69        138.98         4.74 o
   2  -7  18         40.73         37.53         3.07 o
   3  -7  18        180.15        171.43         8.93 o
   4  -7  18        179.97        179.61         7.62 o
   5  -7  18          0.19          0.03         3.79 o
  -6  -6  18          0.05         -0.97         4.32 o
  -5  -6  18          1.62          1.15         3.80 o
  -4  -6  18          0.05         -1.98         2.87 o
  -3  -6  18         16.25         18.33         2.49 o
  -2  -6  18         22.38         17.88         2.44 o
  -1  -6  18        104.96        116.62         4.08 o
   0  -6  18         60.01         90.35         4.75 o
   1  -6  18        106.31        109.86         3.97 o
   2  -6  18         22.06         19.47         2.58 o
   3  -6  18        128.58        122.73         4.30 o
   4  -6  18        131.56        132.67         5.10 o
   5  -6  18         15.94         18.19         6.25 o
  -6  -5  18          0.01          1.87         4.07 o
  -5  -5  18         11.43          8.77         4.02 o
  -4  -5  18          1.84          1.76         2.07 o
  -3  -5  18          5.51          4.51         2.22 o
  -2  -5  18        102.26         75.10         2.86 o
  -1  -5  18          0.66          4.12         1.93 o
   0  -5  18          5.38          1.45         2.37 o
   1  -5  18          0.08          4.72         1.74 o
   2  -5  18          9.88          9.82         2.51 o
   3  -5  18        144.47        140.85         5.33 o
   4  -5  18         62.63         61.22         3.61 o
   5  -5  18          1.53         -5.24         5.24 o
  -6  -4  18          0.08         -0.90         3.95 o
  -5  -4  18          0.11          1.73         3.76 o
  -4  -4  18          3.29          0.73         2.00 o
  -3  -4  18         81.32         47.82         2.58 o
  -2  -4  18         32.63         42.14         2.26 o
  -1  -4  18        170.61        140.21         3.40 o
   0  -4  18        150.97        110.05         3.93 o
   1  -4  18        321.55        307.56         6.46 o
   2  -4  18         26.94         19.64         2.68 o
   3  -4  18        121.52        113.70         4.78 o
   4  -4  18         21.26         21.98         2.95 o
   5  -4  18          0.87          1.29         7.97 o
  -7  -3  18          1.18          2.36         4.57 o
  -6  -3  18          0.00         -0.89         3.98 o
  -5  -3  18          1.41          2.66         4.47 o
  -4  -3  18         20.72         20.67         2.18 o
  -3  -3  18         36.14         22.09         2.08 o
  -2  -3  18          4.83         16.26         1.94 o
  -1  -3  18        387.93        394.48         6.76 o
   0  -3  18        146.61        134.69         4.82 o
   1  -3  18         39.63         29.64         2.01 o
   2  -3  18        114.84        111.32         4.61 o
   3  -3  18         48.51         50.31         3.25 o
   4  -3  18         12.06          7.64         2.76 o
   5  -3  18         11.41         10.54         5.52 o
  -7  -2  18          1.07          0.61         5.44 o
  -6  -2  18          5.92          5.17         4.71 o
  -5  -2  18          2.44          0.67         3.73 o
  -4  -2  18          0.46         -0.86         1.85 o
  -3  -2  18          7.06          7.01         1.97 o
  -2  -2  18         57.05         73.09         2.64 o
  -1  -2  18         82.74        115.98         3.49 o
   0  -2  18         85.07         95.49         3.76 o
   1  -2  18         52.34         47.32         2.87 o
   2  -2  18        314.02        315.70         8.29 o
   3  -2  18        253.70        245.50         7.23 o
   4  -2  18        104.31        109.50         4.52 o
   5  -2  18          5.01          6.09         5.54 o
  -7  -1  18          0.55         -0.96         4.22 o
  -6  -1  18          0.40          2.50         3.83 o
  -5  -1  18          2.38          1.39         3.02 o
  -4  -1  18         21.44         18.45         2.13 o
  -3  -1  18         74.28         79.01         3.44 o
  -2  -1  18          0.11          0.07         1.94 o
  -1  -1  18         34.77         41.65         1.77 o
   0  -1  18         29.53         49.38         2.42 o
   1  -1  18         10.64         19.45         2.44 o
   2  -1  18        156.03        141.48         5.21 o
   3  -1  18         10.59          5.45         3.55 o
   4  -1  18        117.06        108.42         6.92 o
   5  -1  18         34.97         34.20         6.74 o
  -7   0  18          6.63         -2.07         4.34 o
  -6   0  18          6.66          4.72         3.79 o
  -5   0  18          1.01          1.99         3.37 o
  -4   0  18         33.74         23.65         2.18 o
  -3   0  18         70.67         75.41         2.96 o
  -2   0  18         32.61         20.94         2.17 o
  -1   0  18         14.81          9.14         1.62 o
   0   0  18         13.89         17.92         2.06 o
   1   0  18        118.21        117.27         4.61 o
   2   0  18         27.12         26.58         2.70 o
   3   0  18         60.95         57.21         3.28 o
   4   0  18         38.71         34.27         2.83 o
   5   0  18          2.21          3.03         8.63 o
  -7   1  18          5.55          5.60         4.66 o
  -6   1  18          3.59         -3.28         3.64 o
  -5   1  18         36.69         37.00         3.80 o
  -4   1  18         24.24         15.09         2.14 o
  -3   1  18         28.23         39.22         2.44 o
  -2   1  18         20.92         20.54         2.19 o
  -1   1  18        253.42        229.58         5.29 o
   0   1  18          6.41          6.33         1.98 o
   1   1  18         29.08         32.68         2.69 o
   2   1  18        212.17        201.96         9.55 o
   3   1  18          9.43          7.48         2.73 o
   4   1  18         38.80         35.54         9.89 o
   5   1  18          3.04          0.74         5.78 o
  -7   2  18          0.03         -3.80         4.21 o
  -6   2  18          2.33         -2.42         3.86 o
  -5   2  18          0.11          4.32         2.07 o
  -4   2  18          6.07          5.94         2.26 o
  -3   2  18          4.17          7.79         2.20 o
  -2   2  18          2.40         -0.66         2.05 o
  -1   2  18          1.87          2.70         1.71 o
   0   2  18         74.50         69.95         4.36 o
   1   2  18         14.53         15.61         2.53 o
   2   2  18        227.84        219.77        12.78 o
   3   2  18        139.56        130.77         5.20 o
   4   2  18          0.84          1.01         3.55 o
   5   2  18         58.05         70.20        16.70 o
  -6   3  18          0.21         -1.15         3.90 o
  -5   3  18          1.19          0.20         2.28 o
  -4   3  18          0.87          1.95         2.30 o
  -3   3  18         50.86         40.49         2.61 o
  -2   3  18        269.17        276.11         6.70 o
  -1   3  18         88.68         98.62         3.12 o
   0   3  18         23.40         28.22         2.98 o
   1   3  18          6.22          8.03         3.36 o
   2   3  18         13.66         17.68         4.00 o
   3   3  18        103.52         95.94         5.11 o
   4   3  18         13.33          6.02         7.45 o
  -6   4  18          3.06          1.79         3.87 o
  -5   4  18          0.60         -2.01         2.44 o
  -4   4  18          0.29          0.17         2.41 o
  -3   4  18         30.29         32.08         2.58 o
  -2   4  18          6.28          7.68         2.75 o
  -1   4  18         43.39         46.08         2.54 o
   0   4  18          0.38          2.82         2.70 o
   1   4  18          0.00          3.93         4.38 o
   2   4  18         15.11         17.54         7.31 o
   3   4  18         18.34         22.43         3.29 o
   4   4  18          4.11          2.21         3.93 o
  -6   5  18          1.93         -0.68         4.04 o
  -5   5  18          0.12          3.17         2.64 o
  -4   5  18          1.01          4.66         2.60 o
  -3   5  18          6.46          8.37         2.51 o
  -2   5  18          3.63          5.10         2.87 o
  -1   5  18        138.52        144.80         5.16 o
   0   5  18         23.58         31.98         5.55 o
   1   5  18        156.57        157.48        16.31 o
   2   5  18          0.43          4.70         5.90 o
   3   5  18          0.37          0.74         5.84 o
  -6   6  18          3.54          2.35         5.20 o
  -5   6  18          4.09          8.44         2.92 o
  -4   6  18          0.34          0.09         3.79 o
  -3   6  18          1.67         -0.30         3.56 o
  -2   6  18          0.89          5.64         3.06 o
  -1   6  18         35.09         38.18         2.83 o
   0   6  18          1.26          1.10         3.05 o
   1   6  18         11.91         14.52         7.73 o
   2   6  18         30.33         36.28         4.68 o
   3   6  18          7.70         11.99         4.63 o
  -5   7  18          0.16          1.09         3.00 o
  -4   7  18          0.62          4.42         3.31 o
  -3   7  18         34.59         32.00         3.54 o
  -2   7  18          0.43          1.46         3.19 o
  -1   7  18         18.82         19.84         3.72 o
   0   7  18          4.37         14.22         4.33 o
   1   7  18         15.49         25.02         6.19 o
   2   7  18         36.23         41.50         9.02 o
  -4   8  18          2.39          5.06         4.31 o
  -3   8  18          4.22          3.29         3.53 o
  -2   8  18          1.44          8.14         3.61 o
  -1   8  18          1.28          4.83         3.75 o
   0   8  18         12.36         16.34         4.03 o
   1   8  18          0.07          1.07         3.65 o
  -3   9  18          0.13          4.21         3.69 o
  -2   9  18          0.27          2.89         3.87 o
  -1   9  18         11.04         16.63         6.67 o
   0   9  18          0.07          1.35         4.10 o
  -1 -13  19          1.17          4.10         6.70 o
   0 -13  19          8.79          3.57         6.57 o
   2 -13  19         27.37         21.71         6.91 o
  -2 -12  19          0.32          0.44         4.24 o
  -1 -12  19         23.11         24.89         4.67 o
   0 -12  19         17.59         20.10         6.23 o
   1 -12  19         19.63         18.06         4.47 o
   2 -12  19          3.78          0.98         4.39 o
   3 -12  19          0.15         -4.01         4.54 o
  -3 -11  19          0.07         -1.43         3.37 o
  -2 -11  19          7.86          8.58         4.14 o
  -1 -11  19          2.26          5.17         5.82 o
   0 -11  19          0.89         -1.64         9.07 o
   1 -11  19         12.35         10.28         4.49 o
   2 -11  19          0.37         -1.67         4.14 o
   3 -11  19          0.12          3.67         4.56 o
   4 -11  19          4.44          1.46         5.66 o
  -4 -10  19          0.31          2.99         3.24 o
  -3 -10  19          0.93          4.90         3.23 o
  -2 -10  19          7.06          4.01         3.17 o
  -1 -10  19          2.06          4.39         3.87 o
   0 -10  19          5.92         14.60         6.60 o
   1 -10  19        212.21        223.58        15.83 o
   2 -10  19          5.23          5.39         5.10 o
   3 -10  19          0.53         -2.77         4.70 o
   4 -10  19          9.77          5.19         3.83 o
  -5  -9  19          4.07          3.67         5.94 o
  -4  -9  19          0.07         -2.53         2.69 o
  -3  -9  19          4.27          4.91         3.07 o
  -2  -9  19         16.11         24.70         3.23 o
  -1  -9  19          0.10          0.51         3.78 o
   0  -9  19         12.80         17.75         5.58 o
   1  -9  19        245.64        269.47        10.58 o
   2  -9  19         62.56         61.27         4.47 o
   3  -9  19         14.55         14.62         3.66 o
   4  -9  19        100.30         96.50         5.48 o
  -5  -8  19          0.00         -5.07         5.07 o
  -4  -8  19          5.34          5.48         2.64 o
  -3  -8  19          0.07         -0.63         2.77 o
  -2  -8  19          0.22         -1.71         2.60 o
  -1  -8  19          0.07         -3.12         3.12 o
   0  -8  19          4.39         -1.05         3.60 o
   1  -8  19          0.93         -1.38         2.59 o
   2  -8  19         35.05         44.45         4.10 o
   3  -8  19         18.40         21.16         4.00 o
   4  -8  19          0.68         -1.74         3.43 o
   5  -8  19         32.28         25.57         3.65 o
  -5  -7  19          0.32         -9.11         9.11 o
  -4  -7  19          0.21         -0.11         2.41 o
  -3  -7  19          4.36          3.45         2.67 o
  -2  -7  19          0.97          0.88         2.62 o
  -1  -7  19         15.67         17.78         3.27 o
   0  -7  19         16.13         12.63         2.36 o
   1  -7  19        101.36         97.37         4.26 o
   2  -7  19          0.09         -2.14         2.71 o
   3  -7  19         33.76         27.26         3.24 o
   4  -7  19         27.03         27.22         5.00 o
   5  -7  19          4.30          4.35         4.00 o
  -6  -6  19          0.10         -4.18         4.18 o
  -5  -6  19          0.14          0.16         3.87 o
  -4  -6  19          0.34          3.44         2.25 o
  -3  -6  19         67.18         67.29         3.30 o
  -2  -6  19         19.39         13.09         2.53 o
  -1  -6  19          0.40          1.17         2.18 o
   0  -6  19        274.39        298.84        13.08 o
   1  -6  19        216.51        217.84         6.64 o
   2  -6  19         30.08         23.51         2.58 o
   3  -6  19        135.26        128.44         4.56 o
   4  -6  19        139.13        148.14         5.55 o
   5  -6  19          7.08          3.51         3.60 o
  -6  -5  19          1.06          1.78         4.40 o
  -5  -5  19          5.80          1.64         4.10 o
  -4  -5  19          4.38          3.13         2.21 o
  -3  -5  19         24.12         31.75         2.52 o
  -2  -5  19          4.86          4.38         2.16 o
  -1  -5  19          0.47          0.91         1.67 o
   0  -5  19         68.71         93.76         3.61 o
   1  -5  19         12.86         20.41         2.61 o
   2  -5  19         56.43         54.24         3.47 o
   3  -5  19         45.08         49.45         3.42 o
   4  -5  19         99.21         93.91         4.62 o
   5  -5  19         55.35         55.51        12.09 o
  -6  -4  19          0.23         -2.04         4.25 o
  -5  -4  19          0.01          1.93         3.68 o
  -4  -4  19          0.52          0.34         2.19 o
  -3  -4  19         15.90          9.35         2.30 o
  -2  -4  19         67.58         76.30         2.89 o
  -1  -4  19         25.55         19.12         1.65 o
   0  -4  19        202.16        209.70         9.91 o
   1  -4  19         30.33         58.68         3.18 o
   2  -4  19        166.33        171.84         7.41 o
   3  -4  19          4.22          1.57         2.99 o
   4  -4  19         47.10         46.82         3.47 o
   5  -4  19         80.88         96.23         7.43 o
  -6  -3  19          5.88          2.43         4.35 o
  -5  -3  19          0.08         -2.91         3.71 o
  -4  -3  19          0.11          0.67         2.17 o
  -3  -3  19          1.27         -0.68         2.02 o
  -2  -3  19          5.42          1.21         1.95 o
  -1  -3  19         49.56         35.53         1.79 o
   0  -3  19         48.11         43.75         2.47 o
   1  -3  19          8.55         10.99         2.98 o
   2  -3  19         59.37         44.85         3.15 o
   3  -3  19          1.03          0.28         2.92 o
   4  -3  19         14.72         11.38         2.98 o
   5  -3  19         20.49         19.53         5.90 o
  -6  -2  19          6.17         11.80         8.01 o
  -5  -2  19          0.17         -2.58         3.80 o
  -4  -2  19         48.05         49.89         2.52 o
  -3  -2  19          0.28         -0.17         1.98 o
  -2  -2  19          3.73         13.71         2.53 o
  -1  -2  19         11.09         14.44         1.57 o
   0  -2  19        275.43        251.32         6.61 o
   1  -2  19         47.20         34.46         2.80 o
   2  -2  19        597.16        542.22        13.03 o
   3  -2  19         23.66         18.92         3.68 o
   4  -2  19         45.74         32.63         3.13 o
   5  -2  19          1.75          1.59         5.65 o
  -6  -1  19          2.98          1.80         3.98 o
  -5  -1  19          0.00          0.28         3.15 o
  -4  -1  19         31.13         39.81         2.50 o
  -3  -1  19         11.45         14.89         2.23 o
  -2  -1  19         75.30         54.72         2.73 o
  -1  -1  19          6.26         20.40         1.72 o
   0  -1  19        320.48        352.75        11.10 o
   1  -1  19        237.60        218.35         9.22 o
   2  -1  19         18.20         19.61         4.46 o
   3  -1  19         43.95         40.69         3.23 o
   4  -1  19         34.56         31.55         3.03 o
   5  -1  19          5.75          6.52        13.24 o
  -6   0  19          0.68          7.27         4.85 o
  -5   0  19          0.74         -3.39         3.39 o
  -4   0  19          7.51          4.26         2.21 o
  -3   0  19          0.35          0.80         2.13 o
  -2   0  19          7.72          3.56         2.13 o
  -1   0  19          5.61          1.36         1.78 o
   0   0  19         82.55        109.28         3.88 o
   1   0  19        437.29        460.84        14.58 o
   2   0  19          4.63          3.69         2.60 o
   3   0  19        167.70        159.02         6.83 o
   4   0  19        134.05        131.77         9.98 o
   5   0  19          8.07         17.10         6.25 o
  -6   1  19          0.02         -3.75         3.75 o
  -5   1  19          0.04         -0.88         2.28 o
  -4   1  19          9.91          9.79         2.29 o
  -3   1  19          1.29          1.53         2.19 o
  -2   1  19          2.92          1.27         2.16 o
  -1   1  19          3.03          4.54         2.08 o
   0   1  19          1.93          3.96         2.02 o
   1   1  19          2.10          2.95         3.67 o
   2   1  19         14.80         19.06         4.61 o
   3   1  19          2.41          2.07         3.47 o
   4   1  19          0.43          2.98         3.05 o
   5   1  19         30.45         25.66        12.71 o
  -6   2  19          0.54          1.83         3.81 o
  -5   2  19         20.22         19.65         2.56 o
  -4   2  19          4.62          7.34         2.38 o
  -3   2  19          3.23          1.56         2.20 o
  -2   2  19         89.17         87.24         3.30 o
  -1   2  19          6.50          4.80         1.99 o
   0   2  19          9.96         11.21         2.19 o
   1   2  19         55.92         52.55         4.36 o
   2   2  19         25.89         28.30         3.59 o
   3   2  19         14.06         13.98         5.13 o
   4   2  19          2.20          4.20         3.63 o
  -6   3  19          1.36          3.76         5.23 o
  -5   3  19          1.18          1.61         2.43 o
  -4   3  19          9.33          9.49         2.50 o
  -3   3  19         40.68         32.49         2.63 o
  -2   3  19          0.13          0.43         2.64 o
  -1   3  19        143.05        144.49         4.50 o
   0   3  19        100.83         91.29         4.97 o
   1   3  19         12.82         11.83         3.36 o
   2   3  19         36.37         37.08         5.96 o
   3   3  19         67.10         69.41         5.37 o
   4   3  19          9.59         14.73         3.96 o
  -6   4  19          0.03         -1.00         4.01 o
  -5   4  19          0.63         -0.31         2.58 o
  -4   4  19          0.34          0.68         3.32 o
  -3   4  19         12.58         10.86         2.50 o
  -2   4  19          0.27          1.11         2.80 o
  -1   4  19          5.30          6.82         2.21 o
   0   4  19         29.30         29.83         3.15 o
   1   4  19         19.61         18.61         4.40 o
   2   4  19          3.02          8.63         5.51 o
   3   4  19         15.47         17.42         4.78 o
  -6   5  19          1.36          2.90         3.45 o
  -5   5  19          0.01         -0.63         2.82 o
  -4   5  19          1.13         -0.99         2.65 o
  -3   5  19         30.42         30.01         3.26 o
  -2   5  19         47.57         37.78         3.37 o
  -1   5  19        100.50        113.70         7.75 o
   0   5  19          4.29          9.97         3.09 o
   1   5  19          2.90          8.00         4.84 o
   2   5  19          1.06          7.66         3.28 o
   3   5  19          5.27         12.26         6.55 o
  -5   6  19          8.11          5.94         2.99 o
  -4   6  19          0.73          3.57         2.79 o
  -3   6  19          0.45         -0.69         3.16 o
  -2   6  19         11.39         12.51         3.28 o
  -1   6  19          8.29         14.47         2.70 o
   0   6  19         38.49         43.14         6.32 o
   1   6  19          0.20          9.53         5.38 o
   2   6  19          3.63          8.85         6.45 o
  -5   7  19          0.02         -1.70         3.60 o
  -4   7  19          1.27          0.51         3.56 o
  -3   7  19          3.05          3.23         3.44 o
  -2   7  19          0.88          1.61         3.41 o
  -1   7  19          2.67          6.73         3.75 o
   0   7  19         32.87         31.24         3.70 o
   1   7  19         16.10         28.03         6.11 o
   2   7  19         42.19         56.64        14.22 o
  -4   8  19          6.33          6.15         4.42 o
  -3   8  19          1.77         -3.46         3.57 o
  -2   8  19          0.46         14.84         8.64 o
  -1   8  19          3.55          7.39         3.98 o
   0   8  19          7.88          4.52         3.52 o
   1   8  19          1.03          8.55         6.63 o
  -2   9  19          0.17         10.49        10.88 o
   0 -13  20          0.05          1.64         5.26 o
  -2 -12  20          1.46          2.60         4.25 o
  -1 -12  20         15.51         26.84         6.38 o
   0 -12  20         17.33         13.16         5.17 o
   1 -12  20         10.80         14.98         8.08 o
   2 -12  20         15.90         17.39         5.10 o
  -3 -11  20          3.64          0.24         3.52 o
  -2 -11  20          5.50          4.20         4.00 o
  -1 -11  20          0.12         -3.96         3.96 o
   0 -11  20         11.08          9.13         4.96 o
   1 -11  20         59.42         60.91        11.50 o
   2 -11  20          0.51         -1.54         4.30 o
   3 -11  20         14.00         10.69         4.74 o
  -4 -10  20          0.20         -1.80         2.81 o
  -3 -10  20          0.06         -3.55         5.70 o
  -2 -10  20          0.22         -1.59         3.66 o
  -1 -10  20          0.93         -4.61         4.78 o
   0 -10  20         18.93         14.54         4.94 o
   1 -10  20         48.26         47.54         4.75 o
   2 -10  20         50.48         42.96         4.85 o
   3 -10  20          4.90         -3.62         4.45 o
   4 -10  20          4.35          9.84         5.74 o
  -4  -9  20          1.53         -2.84         2.84 o
  -3  -9  20          1.76          7.24         3.11 o
  -2  -9  20         20.03         18.40         3.13 o
  -1  -9  20         12.66          8.13         3.66 o
   0  -9  20          2.03         -1.89         2.83 o
   1  -9  20          8.97         11.13         3.88 o
   2  -9  20         45.59         39.80         4.24 o
   3  -9  20          5.19          1.18         4.49 o
   4  -9  20          3.61         -3.79         5.27 o
  -5  -8  20          1.65         -5.22         5.22 o
  -4  -8  20          0.35          0.71         2.78 o
  -3  -8  20          0.99          0.70         2.94 o
  -2  -8  20         10.03         19.91         2.92 o
  -1  -8  20         21.23         24.45         3.54 o
   0  -8  20          0.01          1.55         2.59 o
   1  -8  20        133.93        148.79         6.80 o
   2  -8  20         74.66         87.29         5.03 o
   3  -8  20          5.92          5.38         3.32 o
   4  -8  20          2.30         -0.66         3.92 o
  -5  -7  20          2.48          4.62         5.77 o
  -4  -7  20          1.08          0.02         2.60 o
  -3  -7  20         12.48          6.89         2.92 o
  -2  -7  20          1.24          0.27         2.61 o
  -1  -7  20         14.60         29.81         3.40 o
   0  -7  20         19.59         20.73         3.40 o
   1  -7  20         21.94         21.56         3.69 o
   2  -7  20        164.08        178.34         7.55 o
   3  -7  20         62.36         60.73         3.85 o
   4  -7  20         12.70          2.04         4.23 o
   5  -7  20         60.45         63.74         5.04 o
  -5  -6  20          2.61         -1.48         3.96 o
  -4  -6  20          1.12          3.39         2.61 o
  -3  -6  20          4.77         -1.62         2.57 o
  -2  -6  20          7.00          3.46         2.54 o
  -1  -6  20         13.51          8.35         2.90 o
   0  -6  20         17.48         10.92         2.30 o
   1  -6  20         17.63         13.79         3.24 o
   2  -6  20         29.31         29.93         2.95 o
   3  -6  20          1.63          1.10         2.66 o
   4  -6  20         16.62         17.53         2.96 o
   5  -6  20         12.01          9.35         6.55 o
  -6  -5  20          1.18          3.15         4.61 o
  -5  -5  20          1.58          6.74         4.03 o
  -4  -5  20          5.18          0.68         2.44 o
  -3  -5  20          2.24          1.59         2.41 o
  -2  -5  20         32.31         26.50         2.50 o
  -1  -5  20          0.85          4.56         2.47 o
   0  -5  20         12.56         15.73         2.27 o
   1  -5  20         74.17         61.45         3.96 o
   2  -5  20        116.30        111.06         4.86 o
   3  -5  20          6.09          0.45         2.99 o
   4  -5  20         69.23         65.22         3.94 o
   5  -5  20         54.42         62.51         7.76 o
  -6  -4  20          0.19          0.52         4.95 o
  -5  -4  20          0.06         -0.35         4.09 o
  -4  -4  20          0.30         -1.29         2.30 o
  -3  -4  20          0.41          2.91         2.39 o
  -2  -4  20         88.26         86.00         3.40 o
  -1  -4  20         46.50         33.86         2.07 o
   0  -4  20         48.84         64.62         3.48 o
   1  -4  20        176.26        185.65         7.38 o
   2  -4  20        102.67        101.37         4.44 o
   3  -4  20         44.29         42.11         4.09 o
   4  -4  20         74.26         72.94         5.98 o
   5  -4  20         39.65         45.27         6.56 o
  -6  -3  20          2.75          7.21         4.30 o
  -5  -3  20          2.44          1.84         3.93 o
  -4  -3  20        108.42         94.65         4.15 o
  -3  -3  20          1.41         -0.40         2.17 o
  -2  -3  20         27.31         37.75         2.32 o
  -1  -3  20         49.72         37.25         3.07 o
   0  -3  20         25.81         23.36         2.55 o
   1  -3  20         20.36         30.77         4.73 o
   2  -3  20         61.53         75.34         3.75 o
   3  -3  20          8.62         10.62         3.03 o
   4  -3  20         20.19         18.63         3.24 o
   5  -3  20         30.59         37.25         6.50 o
  -6  -2  20          0.83          2.40         4.46 o
  -5  -2  20          1.07          3.56         3.89 o
  -4  -2  20          9.43         10.63         2.28 o
  -3  -2  20         35.74         24.51         2.37 o
  -2  -2  20          3.38          5.81         2.07 o
  -1  -2  20          9.49         14.44         2.07 o
   0  -2  20         54.49         48.48         2.60 o
   1  -2  20        184.93        188.92         6.07 o
   2  -2  20         38.33         47.27         3.99 o
   3  -2  20         12.97         12.45         2.99 o
   4  -2  20         13.12          8.97         3.12 o
   5  -2  20         16.39         19.24         6.18 o
  -6  -1  20          0.01          3.00         4.19 o
  -5  -1  20         13.33          4.72         3.44 o
  -4  -1  20          3.80          0.71         2.34 o
  -3  -1  20          4.80          1.72         2.31 o
  -2  -1  20          4.89         -1.50         2.02 o
  -1  -1  20          0.14          0.61         1.94 o
   0  -1  20         85.55         76.30         5.29 o
   1  -1  20          2.43          4.70         3.35 o
   2  -1  20         30.08         30.09         3.05 o
   3  -1  20         24.74         19.41         4.80 o
   4  -1  20          5.24          9.36         3.03 o
   5  -1  20          0.52         -1.38         5.97 o
  -6   0  20          0.01         -3.48         4.42 o
  -5   0  20         11.25         14.71         2.38 o
  -4   0  20          3.46          7.38         2.83 o
  -3   0  20         22.26         26.21         2.54 o
  -2   0  20          1.32          0.41         2.26 o
  -1   0  20         50.43         63.52         2.77 o
   0   0  20         73.17         84.12         3.51 o
   1   0  20          2.74          5.15         3.11 o
   2   0  20         59.49         55.98         3.45 o
   3   0  20        150.02        143.44         5.59 o
   4   0  20         31.89         31.26         4.69 o
  -6   1  20          0.40         -1.55         3.93 o
  -5   1  20          0.46         -0.44         2.24 o
  -4   1  20          2.44          6.40         2.45 o
  -3   1  20          0.88         -2.30         2.30 o
  -2   1  20        165.14        156.77         4.88 o
  -1   1  20         20.26         17.77         2.23 o
   0   1  20         21.26         34.23         2.45 o
   1   1  20        224.72        240.98        13.12 o
   2   1  20         27.19         28.48         4.61 o
   3   1  20         14.29         14.98         3.15 o
   4   1  20         18.75         24.91         6.08 o
  -6   2  20          1.98          4.12         3.93 o
  -5   2  20          0.10          1.27         2.42 o
  -4   2  20          0.83          0.72         2.51 o
  -3   2  20          2.22          3.82         2.45 o
  -2   2  20          9.35          2.18         2.77 o
  -1   2  20          0.63          1.57         2.16 o
   0   2  20          3.15          3.93         2.34 o
   1   2  20        105.07        120.61         7.83 o
   2   2  20         38.62         40.27         4.03 o
   3   2  20         18.50         20.35         3.31 o
   4   2  20         83.40         79.35         5.05 o
  -6   3  20          2.73          0.97         4.02 o
  -5   3  20          3.52          0.68         2.53 o
  -4   3  20          8.18          8.72         2.68 o
  -3   3  20         23.34         19.14         2.65 o
  -2   3  20         23.78         18.82         3.01 o
  -1   3  20          0.77          3.58         2.16 o
   0   3  20         28.91         25.62         3.54 o
   1   3  20          0.47          0.99         6.55 o
   2   3  20          1.25          2.66         5.90 o
   3   3  20          4.35         10.58         3.70 o
   4   3  20          1.05          5.61         5.70 o
  -6   4  20          1.25         -3.40         3.40 o
  -5   4  20          0.21         -2.14         2.73 o
  -4   4  20          6.05          7.06         3.17 o
  -3   4  20          0.13          2.00         3.06 o
  -2   4  20         16.31         22.14         3.14 o
  -1   4  20         20.15         25.24         2.44 o
   0   4  20          8.48          4.31         4.82 o
   1   4  20          4.30          8.02         5.14 o
   2   4  20          2.70          7.72         5.26 o
   3   4  20         30.31         32.33         4.03 o
  -5   5  20          0.03          0.33         2.94 o
  -4   5  20          2.08         -0.28         2.78 o
  -3   5  20         42.74         41.67         3.66 o
  -2   5  20         14.33         10.43         3.34 o
  -1   5  20          6.19         11.79         2.43 o
   0   5  20         90.59         90.19         4.35 o
   1   5  20         22.31         28.50         6.72 o
   2   5  20          0.00         10.93         9.36 o
   3   5  20         15.25         28.01        15.60 o
  -5   6  20          0.34         -2.95         3.42 o
  -4   6  20          1.64          2.54         3.51 o
  -3   6  20          5.79          6.40         3.37 o
  -2   6  20          0.24          0.37         3.85 o
  -1   6  20          0.65          2.75         3.63 o
   0   6  20          7.25          8.59         4.40 o
   1   6  20         14.28         16.83         4.16 o
   2   6  20          4.28         10.46        12.98 o
  -4   7  20          0.02          2.16         3.51 o
  -3   7  20          1.25          3.30         3.48 o
  -2   7  20          1.30          8.13         4.22 o
  -1   7  20          4.17          3.24         3.84 o
   0   7  20          8.03         11.95         3.54 o
   1   7  20          0.99          8.93         5.87 o
  -3   8  20          0.01          0.56         3.62 o
  -2   8  20          0.32          1.02         7.79 o
  -1   8  20          4.07          1.19         6.61 o
   0   8  20          0.12          0.20         4.06 o
  -1 -12  21         13.71         22.75         4.65 o
   0 -12  21          7.39          2.74         5.10 o
   1 -12  21          0.15          3.50         7.87 o
   2 -12  21          5.11         -4.44         4.44 o
  -3 -11  21          4.33         -0.13         4.12 o
  -2 -11  21          3.24          0.28         3.99 o
  -1 -11  21          0.15          0.13         4.09 o
   0 -11  21          8.03          7.53         6.08 o
   1 -11  21          3.18         -4.00         4.00 o
   2 -11  21          6.18          2.01         4.36 o
   3 -11  21         46.68         48.19         6.44 o
  -3 -10  21          1.22          0.32         3.31 o
  -2 -10  21          2.46          7.48         3.85 o
  -1 -10  21          0.15         -2.74         3.94 o
   0 -10  21         51.97         71.12        11.46 o
   1 -10  21         17.11         23.51         4.29 o
   2 -10  21         18.24         11.93         4.43 o
   3 -10  21         37.78         40.53         5.24 o
  -4  -9  21          1.43         -3.01         3.01 o
  -3  -9  21          0.75          1.71         3.17 o
  -2  -9  21          8.95          6.31         3.65 o
  -1  -9  21         27.99         33.84         4.03 o
   0  -9  21         15.88         19.17         4.52 o
   1  -9  21          2.06          0.42         3.90 o
   2  -9  21         41.85         33.04         5.32 o
   3  -9  21          8.10          1.06         4.08 o
   4  -9  21          5.42          5.83         4.33 o
  -5  -8  21          0.31         -6.36         6.36 o
  -4  -8  21          1.05          4.40         2.95 o
  -3  -8  21          0.05          1.33         3.06 o
  -2  -8  21          0.24          1.99         3.55 o
  -1  -8  21          3.90         -0.69         3.37 o
   0  -8  21          7.81         15.82         2.78 o
   1  -8  21         20.96         24.34         3.63 o
   2  -8  21        124.50        115.22         6.19 o
   3  -8  21         58.05         51.92         4.71 o
   4  -8  21          2.15         -2.09         3.57 o
  -5  -7  21          0.52         -5.31         5.31 o
  -4  -7  21          8.52         11.57         2.90 o
  -3  -7  21         10.62          6.08         3.04 o
  -2  -7  21         22.04         26.76         3.00 o
  -1  -7  21         80.09         98.43         5.23 o
   0  -7  21         64.06         56.73         4.07 o
   1  -7  21         19.60         26.30         3.60 o
   2  -7  21         18.42         12.57         4.16 o
   3  -7  21        115.69        110.09         5.14 o
   4  -7  21          0.50         -2.33         3.44 o
  -5  -6  21          2.94          6.02         4.41 o
  -4  -6  21          0.28          0.15         2.52 o
  -3  -6  21         15.46          9.64         2.87 o
  -2  -6  21          0.11          3.54         2.63 o
  -1  -6  21         44.12         61.18         4.53 o
   0  -6  21         52.45         60.36         3.00 o
   1  -6  21          6.92          7.35         3.30 o
   2  -6  21         27.22         32.59         3.99 o
   3  -6  21        110.63        129.59         5.01 o
   4  -6  21          2.49          4.10         2.97 o
  -6  -5  21          0.05          3.26         5.03 o
  -5  -5  21          6.72          9.26         4.42 o
  -4  -5  21          0.08         -0.10         2.53 o
  -3  -5  21          2.81          2.26         2.53 o
  -2  -5  21          0.59          0.77         2.33 o
  -1  -5  21         19.68         13.53         3.04 o
   0  -5  21          3.01         10.77         2.33 o
   1  -5  21          0.73          1.86         3.17 o
   2  -5  21         43.57         44.33         3.44 o
   3  -5  21         56.20         63.48         3.92 o
   4  -5  21         26.10         26.83         3.56 o
   5  -5  21          0.53        -13.82        13.82 o
  -6  -4  21          0.33         -2.93         4.55 o
  -5  -4  21          4.91          6.80         4.14 o
  -4  -4  21          2.09         -2.47         2.47 o
  -3  -4  21         18.94         20.63         2.65 o
  -2  -4  21         40.57         26.03         2.29 o
  -1  -4  21          0.36          2.37         2.29 o
   0  -4  21         20.06         23.08         2.41 o
   1  -4  21         39.22         29.18         4.97 o
   2  -4  21        103.87         94.77         4.20 o
   3  -4  21          1.27         -1.78         3.07 o
   4  -4  21          1.86          1.61         3.94 o
   5  -4  21         18.21         15.62         6.36 o
  -6  -3  21          0.18          0.45         4.29 o
  -5  -3  21          3.61          4.15         4.02 o
  -4  -3  21         29.67         12.61         2.56 o
  -3  -3  21         17.37         26.11         2.51 o
  -2  -3  21         56.91         60.86         2.68 o
  -1  -3  21         38.79         30.84         3.14 o
   0  -3  21         19.69         29.38         2.50 o
   1  -3  21         41.49         39.38         3.75 o
   2  -3  21         59.33         60.26         4.83 o
   3  -3  21         42.54         39.12         3.51 o
   4  -3  21         25.26         19.00         3.41 o
  -6  -2  21          1.49          0.18         4.58 o
  -5  -2  21          0.01         -3.83         3.83 o
  -4  -2  21          0.74          1.95         2.32 o
  -3  -2  21         14.83          6.55         2.38 o
  -2  -2  21          0.60          5.93         2.12 o
  -1  -2  21         64.27         76.70         5.05 o
   0  -2  21         33.81         27.16         2.78 o
   1  -2  21         31.89         34.45         4.66 o
   2  -2  21         62.42         76.16         3.83 o
   3  -2  21        117.87        104.20         4.78 o
   4  -2  21         10.59          4.98         4.66 o
  -6  -1  21          0.06          1.62         4.41 o
  -5  -1  21          2.16          3.21         2.78 o
  -4  -1  21          0.17         -0.52         2.37 o
  -3  -1  21         13.77         10.50         2.34 o
  -2  -1  21          9.61         10.82         2.19 o
  -1  -1  21          5.16         11.21         2.15 o
   0  -1  21          4.93          3.00         2.19 o
   1  -1  21          4.72          4.70         6.15 o
   2  -1  21          4.42          6.78         2.91 o
   3  -1  21          7.67          8.23         3.57 o
   4  -1  21         22.80         22.29         4.44 o
  -6   0  21          1.10          2.08         4.43 o
  -5   0  21          6.12          5.51         2.29 o
  -4   0  21          1.96          1.93         2.49 o
  -3   0  21          0.42         -1.43         2.41 o
  -2   0  21         57.91         40.16         2.75 o
  -1   0  21          0.95          3.73         2.15 o
   0   0  21          7.68         14.01         2.29 o
   1   0  21        221.28        208.99         8.55 o
   2   0  21         53.22         54.28         3.54 o
   3   0  21          7.95          3.32         4.28 o
   4   0  21          0.67          2.76         3.67 o
  -6   1  21          0.02         -4.02         4.02 o
  -5   1  21         10.77          8.67         2.51 o
  -4   1  21          1.20         -1.20         2.50 o
  -3   1  21          5.89          8.66         2.49 o
  -2   1  21          2.87          5.83         2.78 o
  -1   1  21         13.57          9.87         2.23 o
   0   1  21         10.22         13.93         2.54 o
   1   1  21         11.24          9.65         3.44 o
   2   1  21         37.46         30.25         3.31 o
   3   1  21          3.08          1.31         3.17 o
   4   1  21          0.77          2.34         4.87 o
  -6   2  21          5.92          1.62         4.03 o
  -5   2  21          0.50          1.28         2.62 o
  -4   2  21          2.61          4.14         2.68 o
  -3   2  21          0.09         -0.65         2.54 o
  -2   2  21          8.50         12.28         2.97 o
  -1   2  21          0.27          2.94         2.27 o
   0   2  21          2.71          8.53         3.32 o
   1   2  21         20.37         24.18         3.78 o
   2   2  21         39.92         36.56         3.80 o
   3   2  21          0.99          2.92         4.93 o
  -6   3  21          1.31         -2.83         4.08 o
  -5   3  21          1.55          3.78         2.77 o
  -4   3  21          0.78          1.81         2.75 o
  -3   3  21         11.96         17.49         3.26 o
  -2   3  21          0.24          1.32         3.61 o
  -1   3  21         63.32         68.18         2.93 o
   0   3  21         12.81          7.98         3.48 o
   1   3  21          9.92         14.97         5.11 o
   2   3  21         51.86         56.50         3.80 o
   3   3  21          6.34          8.97         4.98 o
  -5   4  21          3.05          2.24         2.87 o
  -4   4  21          5.47          5.79         2.90 o
  -3   4  21          3.41          2.17         3.12 o
  -2   4  21          0.16          6.75         3.96 o
  -1   4  21         21.18         17.75         2.47 o
   0   4  21          6.02          4.07         3.92 o
   1   4  21          6.77         11.36         6.06 o
   2   4  21          0.72          3.87         4.07 o
   3   4  21         13.37         20.81         6.58 o
  -5   5  21          0.07          2.13         3.05 o
  -4   5  21          1.61          0.39         3.41 o
  -3   5  21          0.07          4.07         3.27 o
  -2   5  21         34.44         30.60         4.29 o
  -1   5  21          9.74         15.58         2.49 o
   0   5  21          3.46          7.88         3.91 o
   1   5  21          9.29          9.82         4.01 o
   2   5  21          0.05          6.97         5.80 o
  -4   6  21          7.23          5.64         3.47 o
  -3   6  21          1.33         -1.32         3.47 o
  -2   6  21          4.33         12.07         4.11 o
  -1   6  21          3.09          6.95         3.34 o
   0   6  21          8.04         11.35         3.50 o
   1   6  21          0.32          4.27         6.44 o
  -3   7  21          0.06          2.08         3.81 o
  -2   7  21          0.71          6.75         4.26 o
  -1   7  21         28.55         26.06         5.10 o
   0   7  21         19.02         20.60         3.74 o
  -1 -12  22          1.22         -1.07         5.06 o
   0 -12  22          7.61          0.76         5.04 o
   1 -12  22          6.94          8.21         8.51 o
  -2 -11  22          3.13          4.37         4.26 o
  -1 -11  22          0.06         -2.41         4.87 o
   0 -11  22          1.79          4.37         4.92 o
   1 -11  22          0.38         -4.08         4.08 o
   2 -11  22          4.43         -4.00         9.44 o
  -3 -10  22          0.07          2.84         3.38 o
  -2 -10  22          0.01         -2.68         3.94 o
  -1 -10  22          0.71          1.38         6.79 o
   0 -10  22         17.98         29.42         4.99 o
   1 -10  22         41.41         41.62         7.62 o
   2 -10  22          0.50          1.83         4.31 o
   3 -10  22          5.26         -3.41         6.05 o
  -4  -9  22          0.63         -3.21         3.21 o
  -3  -9  22          2.67         -2.04         3.24 o
  -2  -9  22          0.18         -0.39         3.98 o
  -1  -9  22          8.84          7.60         4.53 o
   0  -9  22         23.31         30.05         8.70 o
   1  -9  22          1.86          3.76         3.99 o
   2  -9  22          3.76          5.19         5.02 o
   3  -9  22          2.11         -3.43         6.00 o
  -4  -8  22          0.40          0.89         3.07 o
  -3  -8  22          0.66          1.96         3.18 o
  -2  -8  22          0.06         -1.57         3.42 o
  -1  -8  22          7.90          3.60         4.08 o
   0  -8  22         24.55         23.17         3.16 o
   1  -8  22         36.00         55.84         4.80 o
   2  -8  22          0.02          0.90         3.79 o
   3  -8  22         13.25          7.00         4.28 o
   4  -8  22         10.66          3.28         4.09 o
  -5  -7  22          0.05         -0.25         5.47 o
  -4  -7  22          0.43          0.79         3.01 o
  -3  -7  22          0.57          2.53         3.17 o
  -2  -7  22          1.70         -0.61         4.36 o
  -1  -7  22         35.76         18.45         4.06 o
   0  -7  22         13.54         10.08         2.71 o
   1  -7  22         12.28         11.20         3.92 o
   2  -7  22         23.09         18.49         4.66 o
   3  -7  22         11.26         11.29         3.62 o
   4  -7  22          8.08          5.13         3.60 o
  -5  -6  22          0.46         -1.19         4.10 o
  -4  -6  22          0.04         -0.72         2.71 o
  -3  -6  22          1.49          2.69         2.93 o
  -2  -6  22          0.12          3.44         2.78 o
  -1  -6  22          0.96          0.76         3.71 o
   0  -6  22         11.89          6.46         3.11 o
   1  -6  22          4.11         -2.28         4.96 o
   2  -6  22         53.29         47.21         4.29 o
   3  -6  22         74.22         74.28         4.12 o
   4  -6  22         11.06          7.19         3.14 o
  -5  -5  22          5.34          3.90         4.25 o
  -4  -5  22         25.17         27.43         2.89 o
  -3  -5  22         16.10         19.32         2.77 o
  -2  -5  22          1.54          6.21         2.47 o
  -1  -5  22         42.47         50.83         3.79 o
   0  -5  22         36.60         49.83         2.87 o
   1  -5  22         23.64         23.57         3.62 o
   2  -5  22         12.87         17.62         3.91 o
   3  -5  22         66.51         63.47         4.05 o
   4  -5  22         55.04         53.02         4.08 o
  -5  -4  22         10.62          6.96         4.12 o
  -4  -4  22          0.02          1.05         2.71 o
  -3  -4  22          4.17          0.67         2.51 o
  -2  -4  22         14.63         11.72         2.29 o
  -1  -4  22         22.90         32.91         4.11 o
   0  -4  22         55.68         71.11         3.16 o
   1  -4  22         16.69         19.44         3.53 o
   2  -4  22         17.78         13.30         3.16 o
   3  -4  22         53.58         52.56         3.82 o
   4  -4  22         53.64         59.50         5.09 o
  -6  -3  22          0.74          4.38         4.46 o
  -5  -3  22          0.57          3.54         4.21 o
  -4  -3  22         50.58         52.08         3.20 o
  -3  -3  22         12.24          5.83         2.45 o
  -2  -3  22          1.24          1.02         2.16 o
  -1  -3  22          1.27          1.69         2.33 o
   0  -3  22          0.18          0.60         2.28 o
   1  -3  22          4.99          0.97         5.09 o
   2  -3  22          6.58         11.20         3.79 o
   3  -3  22         40.89         45.30         3.72 o
   4  -3  22         35.39         35.70         8.97 o
  -6  -2  22          0.03         -2.38         4.72 o
  -5  -2  22          0.18          2.03         3.31 o
  -4  -2  22          9.96          8.33         2.51 o
  -3  -2  22          0.39          0.04         2.41 o
  -2  -2  22          0.70          1.07         2.32 o
  -1  -2  22        102.34         93.07         6.61 o
   0  -2  22         14.02          7.74         2.34 o
   1  -2  22         68.65         67.69         4.43 o
   2  -2  22          7.66          6.38         3.04 o
   3  -2  22         22.06         19.90         3.42 o
   4  -2  22          2.71         -3.17         5.23 o
  -6  -1  22          0.19          2.23         4.65 o
  -5  -1  22          4.42          5.66         2.73 o
  -4  -1  22         11.99          8.87         2.58 o
  -3  -1  22          4.60          6.12         2.37 o
  -2  -1  22          0.27          2.03         2.80 o
  -1  -1  22        112.39        121.85         4.31 o
   0  -1  22          3.54         -1.32         2.24 o
   1  -1  22         13.46         21.82         4.52 o
   2  -1  22         26.94         23.68         4.91 o
   3  -1  22         22.73         20.66         5.96 o
   4  -1  22          3.90          0.28         4.68 o
  -6   0  22          1.35          1.05         4.26 o
  -5   0  22          1.54         -1.45         2.49 o
  -4   0  22          0.23         -2.54         2.54 o
  -3   0  22          1.01          1.73         2.61 o
  -2   0  22          7.46          3.41         3.37 o
  -1   0  22          8.18         20.96         2.39 o
   0   0  22         41.40         51.49         3.42 o
   1   0  22         34.43         25.01         5.06 o
   2   0  22         52.11         57.71         3.98 o
   3   0  22         17.41         15.67         3.80 o
   4   0  22         68.24         63.24         8.15 o
  -6   1  22          0.03         -3.48         4.33 o
  -5   1  22          1.90          1.29         2.67 o
  -4   1  22         14.95         13.43         2.78 o
  -3   1  22          0.98          2.40         2.62 o
  -2   1  22          4.32          3.32         3.51 o
  -1   1  22          1.59          8.18         2.32 o
   0   1  22         36.06         44.43         3.93 o
   1   1  22         21.87         23.84         4.43 o
   2   1  22          6.81         10.47         3.22 o
   3   1  22          0.48          2.33         5.83 o
  -5   2  22          1.98          3.85         2.71 o
  -4   2  22          6.17          7.35         2.83 o
  -3   2  22         14.06         16.65         3.25 o
  -2   2  22          8.38         12.70         3.66 o
  -1   2  22         14.75         16.07         2.47 o
   0   2  22          7.43          9.22         3.50 o
   1   2  22          0.69          4.95         3.88 o
   2   2  22         21.38         21.44         3.38 o
   3   2  22         14.36         12.47         4.82 o
  -5   3  22          0.01          0.45         2.82 o
  -4   3  22          1.80          3.62         2.90 o
  -3   3  22          0.50         -0.95         3.27 o
  -2   3  22          6.56          9.41         4.07 o
  -1   3  22          2.02          2.74         2.39 o
   0   3  22          0.50         -0.45         3.51 o
   1   3  22          2.32          9.13         4.99 o
   2   3  22         21.57         27.66         4.37 o
   3   3  22          3.63         11.13         4.07 o
  -5   4  22          2.08          3.76         3.02 o
  -4   4  22          0.04          1.67         3.40 o
  -3   4  22          7.53          1.68         3.25 o
  -2   4  22         17.17         27.90         4.31 o
  -1   4  22          0.24         -1.38         2.36 o
   0   4  22          0.68          3.44         4.02 o
   1   4  22          0.04          5.17         4.00 o
   2   4  22         29.46         39.21         4.85 o
  -4   5  22          7.58         10.27         3.61 o
  -3   5  22          2.13          4.01         3.40 o
  -2   5  22          8.71         17.60         4.23 o
  -1   5  22          6.36          6.21         3.35 o
   0   5  22         11.48          9.69         3.85 o
   1   5  22          0.53          3.09         4.12 o
  -4   6  22          5.94          8.78         6.34 o
  -3   6  22          0.62          2.91         4.21 o
  -2   6  22          0.31          7.39         7.54 o
  -1   6  22          4.84          3.80         4.67 o
   0   6  22          7.49         12.75         4.02 o
  -2   7  22          1.46          9.74         4.53 o
  -1   7  22         11.52          8.27        12.27 o
  -2 -11  23          2.69          3.22         6.54 o
  -1 -11  23          0.72          1.23         4.99 o
   0 -11  23         18.35         22.93         5.16 o
   1 -11  23          2.60         -0.46         7.89 o
  -3 -10  23          1.77          3.55         4.97 o
  -2 -10  23          9.57          6.50         4.14 o
  -1 -10  23          1.59         -0.58         4.81 o
   0 -10  23         47.35         45.44         5.45 o
   1 -10  23          5.38          4.04         4.97 o
   2 -10  23          0.50         -4.23         4.38 o
  -3  -9  23          2.71         -1.38         3.23 o
  -2  -9  23          8.19          2.30         3.78 o
  -1  -9  23          0.67          3.94         4.70 o
   0  -9  23          0.41         -3.06         4.39 o
   1  -9  23         45.24         31.99         4.47 o
   2  -9  23          0.30         -3.82         4.36 o
   3  -9  23          0.79         -3.63         4.31 o
  -4  -8  23          0.12          0.96         3.19 o
  -3  -8  23          2.49          5.88         3.27 o
  -2  -8  23          0.36         -2.89         3.55 o
  -1  -8  23          0.00         -3.00         4.25 o
   0  -8  23         10.70          3.38         4.26 o
   1  -8  23         97.53        100.15         6.58 o
   2  -8  23         45.36         51.59         4.54 o
   3  -8  23          0.38         -4.25         4.25 o
  -4  -7  23          0.00         -1.11         3.18 o
  -3  -7  23         13.46         16.71         3.23 o
  -2  -7  23          0.42         -3.30         3.30 o
  -1  -7  23          0.38          0.34         3.95 o
   0  -7  23         42.59         52.34         5.84 o
   1  -7  23          0.76          1.97         3.52 o
   2  -7  23          0.91         -0.97         5.19 o
   3  -7  23         11.15         10.35         4.37 o
  -5  -6  23          0.95          1.08         5.79 o
  -4  -6  23          3.06          7.60         2.89 o
  -3  -6  23          0.98          0.34         3.11 o
  -2  -6  23          0.05         -2.39         3.27 o
  -1  -6  23          9.98          7.44         3.99 o
   0  -6  23          1.89         -0.55         2.48 o
   1  -6  23          5.63         10.53         3.60 o
   2  -6  23         68.98         79.34         5.81 o
   3  -6  23          8.14          1.47         3.86 o
   4  -6  23         15.40         18.68         3.56 o
  -5  -5  23          2.91          7.37         3.61 o
  -4  -5  23         17.62         12.45         2.89 o
  -3  -5  23         24.19         21.12         3.10 o
  -2  -5  23          1.14         -1.20         3.65 o
  -1  -5  23          0.11         -0.08         3.27 o
   0  -5  23        106.68         99.95         5.83 o
   1  -5  23         34.77         25.97         3.77 o
   2  -5  23          0.75         -1.94         3.67 o
   3  -5  23          4.53          1.70         3.88 o
   4  -5  23         21.22         21.95         3.80 o
  -5  -4  23          1.74          3.02         3.57 o
  -4  -4  23          2.38          7.40         2.93 o
  -3  -4  23          0.20          2.72         2.69 o
  -2  -4  23          1.48          2.84         3.21 o
  -1  -4  23          1.30          2.65         3.23 o
   0  -4  23          9.46         16.37         2.52 o
   1  -4  23         34.64         28.83         3.84 o
   2  -4  23          2.27          2.07         3.73 o
   3  -4  23         28.92         33.38         3.73 o
   4  -4  23         46.88         44.44         4.10 o
  -5  -3  23          0.80         -1.91         3.48 o
  -4  -3  23          2.45          0.21         2.73 o
  -3  -3  23          9.28         12.43         2.57 o
  -2  -3  23         16.02         20.62         3.23 o
  -1  -3  23         19.51         22.23         3.41 o
   0  -3  23          1.19          5.35         2.40 o
   1  -3  23          5.93          8.26         3.84 o
   2  -3  23         11.03          5.42         3.80 o
   3  -3  23          8.89         10.31         3.50 o
   4  -3  23         13.56          8.77         7.51 o
  -5  -2  23          2.06          2.45         2.35 o
  -4  -2  23          3.00          1.93         2.87 o
  -3  -2  23          0.71          1.61         2.54 o
  -2  -2  23          0.97          4.69         3.13 o
  -1  -2  23          9.78          9.55         3.35 o
   0  -2  23          5.34          4.17         2.36 o
   1  -2  23        119.47        129.80         6.32 o
   2  -2  23          0.09          4.08         3.80 o
   3  -2  23          0.41          0.25         3.33 o
   4  -2  23          6.36          4.09         5.22 o
  -5  -1  23          2.05          3.56         2.62 o
  -4  -1  23          6.46          1.96         2.68 o
  -3  -1  23          0.95          2.32         2.52 o
  -2  -1  23          0.02         -0.93         3.29 o
  -1  -1  23         12.44         10.26         2.55 o
   0  -1  23         20.07         19.43         2.73 o
   1  -1  23          0.11         -2.25         4.68 o
   2  -1  23         13.10          8.50         3.95 o
   3  -1  23          0.65         -1.57         4.10 o
  -5   0  23          0.45          1.94         2.70 o
  -4   0  23          1.22          0.92         2.83 o
  -3   0  23          0.98          0.06         2.72 o
  -2   0  23          0.00         -1.02         4.50 o
  -1   0  23          0.35          5.50         2.55 o
   0   0  23         56.65         49.90         4.06 o
   1   0  23         11.38         10.61         5.90 o
   2   0  23         31.76         27.78         4.51 o
   3   0  23         21.30         22.59         5.55 o
  -5   1  23          0.23         -2.83         2.83 o
  -4   1  23          2.33          3.19         2.86 o
  -3   1  23          2.59          1.42         3.25 o
  -2   1  23          2.42          6.21         3.67 o
  -1   1  23          0.88          6.16         2.44 o
   0   1  23          2.18          5.05         3.52 o
   1   1  23         14.29         15.37         3.86 o
   2   1  23          0.25          0.20         4.29 o
   3   1  23         23.68         26.37         3.69 o
  -5   2  23          1.67         -0.16         2.91 o
  -4   2  23          4.00          2.12         2.95 o
  -3   2  23          2.84          2.33         3.24 o
  -2   2  23          0.32          3.51         3.76 o
  -1   2  23          0.71          2.73         2.43 o
   0   2  23         17.60         26.87         3.85 o
   1   2  23          9.75         16.24         4.29 o
   2   2  23          2.03         12.43         4.22 o
   3   2  23         32.93         40.63         4.49 o
  -5   3  23          0.04          1.07         3.02 o
  -4   3  23          2.95          2.52         2.92 o
  -3   3  23          2.91          2.43         3.95 o
  -2   3  23          0.90          3.48         3.93 o
  -1   3  23          1.22          1.54         2.51 o
   0   3  23          4.75          5.29         3.69 o
   1   3  23          0.18          2.09         4.54 o
   2   3  23          0.87          3.90         4.63 o
  -4   4  23          0.22          4.31         3.70 o
  -3   4  23         11.60         16.68         4.20 o
  -2   4  23          0.29          5.03         4.04 o
  -1   4  23          5.77          4.10         5.73 o
   0   4  23          2.25         -3.25         3.80 o
   1   4  23          5.79          9.28         4.09 o
  -4   5  23          0.02          2.27         4.47 o
  -3   5  23          0.04          3.81         4.12 o
  -2   5  23          0.66         10.67         4.27 o
  -1   5  23          2.04          3.85         4.85 o
   0   5  23         15.53         16.99         4.12 o
   1   5  23          2.00          6.94         5.30 o
  -2   6  23          0.41          4.81         4.43 o
  -1   6  23          6.08          4.79        10.46 o
   0 -11  24          3.25         -5.68         8.10 o
  -2 -10  24          0.95          4.52         4.91 o
  -1 -10  24         18.47         35.22         5.27 o
   0 -10  24         29.26         28.47         5.06 o
   1 -10  24          8.98          6.81         5.86 o
   2 -10  24         11.08          8.70         7.46 o
  -3  -9  24          3.20          3.33         4.83 o
  -2  -9  24          0.63          0.46         6.48 o
  -1  -9  24          8.98         11.37         4.91 o
   0  -9  24          0.23         -2.32         4.54 o
   1  -9  24          2.20         -4.01         4.01 o
   2  -9  24         11.01         16.32         4.61 o
  -3  -8  24         10.19         13.21         3.41 o
  -2  -8  24          1.38         -0.56         4.32 o
  -1  -8  24          0.20         -1.70         4.37 o
   0  -8  24          0.02         -3.65         4.26 o
   1  -8  24         18.30         13.29         4.12 o
   2  -8  24         37.67         30.15         4.37 o
   3  -8  24          1.58         -1.27         5.05 o
  -4  -7  24          1.48          1.95         3.43 o
  -3  -7  24          0.01         -1.67         3.79 o
  -2  -7  24          0.71         -0.44         4.05 o
  -1  -7  24         10.10          5.09         4.31 o
   0  -7  24          0.08          0.74         2.80 o
   1  -7  24         15.98         17.39         3.78 o
   2  -7  24         35.63         30.66         4.41 o
   3  -7  24          0.51         -2.67         6.68 o
  -4  -6  24          1.00          0.58         3.27 o
  -3  -6  24          0.89          4.61         4.25 o
  -2  -6  24          3.79          9.22         5.29 o
  -1  -6  24         17.57         16.36         4.23 o
   0  -6  24         15.57         18.32         2.67 o
   1  -6  24          0.40         -0.24         3.71 o
   2  -6  24         65.77         77.76         5.18 o
   3  -6  24         16.22         13.52         4.42 o
  -5  -5  24          1.20         -3.57         3.57 o
  -4  -5  24          4.60          1.70         3.00 o
  -3  -5  24          1.91          4.71         2.79 o
  -2  -5  24          9.25         16.22         6.05 o
  -1  -5  24          6.09          5.12         3.49 o
   0  -5  24          1.68         -0.52         2.99 o
   1  -5  24         18.80         15.80         4.87 o
   2  -5  24          6.22         10.56         3.97 o
   3  -5  24          0.25         -3.60         4.15 o
  -5  -4  24          3.96          5.60         3.75 o
  -4  -4  24          4.81          5.15         2.92 o
  -3  -4  24          2.66          4.43         2.75 o
  -2  -4  24          1.74          4.87         3.44 o
  -1  -4  24          1.54          0.77         3.48 o
   0  -4  24          0.83         -0.98         2.46 o
   1  -4  24          8.19          5.15         3.62 o
   2  -4  24          6.43          5.11         4.71 o
   3  -4  24          8.90          6.48         3.57 o
  -5  -3  24          0.04          5.66         3.88 o
  -4  -3  24          5.51          3.75         2.89 o
  -3  -3  24          0.05          0.69         2.61 o
[truncated: 17,244 more chars]
